# Supplementary material for: Development and validation of a novel 15‐CpG‐based signature for predicting prognosis in triple‐negative breast cancer
Source: J Cell Mol Med. 2020 Jul 10;24(16):9378–87. doi: 10.1111/jcmm.15588 (PMC7417707; doi:10.1111/jcmm.15588)
Supplement: Supplementary file 7 — App S1 [file JCMM-24-9378-s007.csv]

race	SP	HT	MS	MGS	T_stage	N_stage	M_stage	AJCC	haz_os	futime	fustat	TCGA_id	age
White	Other	Infiltrating_Ductal_Carcinoma	Post	Negative	T2	N0	M0	II	0.140025904	2.846575342	1	TCGA-E9-A1N8	48
Non_white	Modified_Radical_Mastectomy	Infiltrating_Ductal_Carcinoma	Post	Negative	T3	N0	M0	II	0.034127005	1.202739726	1	TCGA-C8-A27B	48
White	Modified_Radical_Mastectomy	Infiltrating_Ductal_Carcinoma	Post	Negative	T2	N1	M0	II	0.058831879	1.616438356	1	TCGA-D8-A1JM	59
White	Modified_Radical_Mastectomy	Infiltrating_Ductal_Carcinoma	Post	Negative	T2	N0	M0	II	0.171803963	3.394520548	1	TCGA-E9-A22G	47
White	Modified_Radical_Mastectomy	Other	Pre	Negative	T2	N0	M0	II	0.607946887	9.605479452	1	TCGA-AO-A124	38
White	Other	Infiltrating_Ductal_Carcinoma	Post	Negative	T2	N0	M0	II	0.465089744	8.898630137	1	TCGA-AO-A128	61
White	Other	Other	Post	Negative	T2	N0	M0	II	0.465089744	9.030136986	1	TCGA-AR-A1AI	47
White	Other	Infiltrating_Ductal_Carcinoma	Post	Negative	T2	N1	M0	II	0.050136226	1.460273973	1	TCGA-A2-A0T0	59
Non_white	Other	Infiltrating_Ductal_Carcinoma	Post	Negative	T3	N0	M0	II	0.465089744	9.156164384	1	TCGA-GI-A2C9	58
Non_white	Other	Infiltrating_Ductal_Carcinoma	Post	Negative	T2	N0	M0	II	0.088156001	1.901369863	1	TCGA-EW-A1OW	58
White	Other	Infiltrating_Ductal_Carcinoma	Post	Negative	T1	N0	M0	I	0.125533151	2.808219178	1	TCGA-E2-A1II	51
White	Other	Infiltrating_Ductal_Carcinoma	Post	Negative	T2	N1	M0	II	0.262805132	5.446575342	1	TCGA-AR-A0U0	73
White	Other	Infiltrating_Ductal_Carcinoma	Pre	Negative	T1	N0	M0	I	0.212773862	4.306849315	1	TCGA-BH-A0B9	44
Non_white	Other	Infiltrating_Ductal_Carcinoma	Pre	Negative	T2	N0	M0	II	0.088156001	1.942465753	1	TCGA-AR-A0TU	35
White	Modified_Radical_Mastectomy	Infiltrating_Ductal_Carcinoma	Pre	Negative	T3	N1	M0	III	0.191034732	4.224657534	1	TCGA-AO-A0JB	50
White	Other	Other	Post	Negative	T2	N0	M0	II	0.15541052	3.016438356	1	TCGA-E9-A1N9	58
White	Other	Infiltrating_Ductal_Carcinoma	Post	Negative	T2	N1	M0	II	0.171803963	3.295890411	1	TCGA-BH-A0B3	53
White	Other	Infiltrating_Ductal_Carcinoma	Post	Negative	T2	N0	M0	II	0	0.161643836	1	TCGA-E9-A248	51
White	Other	Infiltrating_Ductal_Carcinoma	Pre	Negative	T1	N0	M0	I	0.212773862	4.394520548	1	TCGA-E2-A1LS	46
Non_white	Modified_Radical_Mastectomy	Infiltrating_Ductal_Carcinoma	Pre	Negative	T4	N0	M0	III	0.94128022	21.30684932	1	TCGA-B6-A0RE	61
Non_white	Modified_Radical_Mastectomy	Infiltrating_Lobular_Carcinoma	Post	Negative	T2	N0	M0	II	0.191034732	4.17260274	1	TCGA-E2-A1LG	50
Non_white	Other	Infiltrating_Lobular_Carcinoma	Post	Negative	T2	N0	M0	II	0	0.216438356	1	TCGA-HN-A2NL	56
White	Modified_Radical_Mastectomy	Infiltrating_Ductal_Carcinoma	Post	Negative	T2	N1	M0	II	0.099519637	2.334246575	1	TCGA-A1-A0SO	67
White	Other	Infiltrating_Ductal_Carcinoma	Post	Negative	T1	N0	M0	I	0.125533151	2.810958904	1	TCGA-AR-A1AY	65
White	Modified_Radical_Mastectomy	Infiltrating_Ductal_Carcinoma	Post	Negative	T2	N0	M0	II	0.058831879	1.676712329	1	TCGA-D8-A1JK	90
Non_white	Other	Infiltrating_Ductal_Carcinoma	Post	Negative	T3	N1	M0	III	0.058831879	1.665753425	1	TCGA-EW-A1PB	70
White	Other	Infiltrating_Ductal_Carcinoma	Post	Negative	T3	N0	M0	II	0.465089744	8.690410959	1	TCGA-AR-A24Q	49
White	Other	Other	Post	Negative	T2	N1	M0	II	0.171803963	3.295890411	1	TCGA-E9-A1NC	61
Non_white	Other	Infiltrating_Ductal_Carcinoma	Post	Negative	T2	N0	M0	II	0.262805132	5.775342466	1	TCGA-GM-A3XL	49
White	Modified_Radical_Mastectomy	Infiltrating_Ductal_Carcinoma	Post	Negative	T3	N1	M0	III	0.262805132	6	1	TCGA-AO-A0JD	59
Non_white	Other	Infiltrating_Ductal_Carcinoma	Post	Negative	T2	N1	M0	II	0.026984148	0.728767123	1	TCGA-A7-A6VY	48
Non_white	Other	Infiltrating_Ductal_Carcinoma	Post	Negative	T3	N1	M0	III	0.050136226	1.457534247	1	TCGA-EW-A3U0	61
White	Other	Infiltrating_Ductal_Carcinoma	Pre	Positive	T1	N0	M0	I	0.191034732	4.202739726	1	TCGA-A2-A0SX	48
White	Modified_Radical_Mastectomy	Infiltrating_Ductal_Carcinoma	Post	Negative	T2	N0	M0	II	0.191034732	4.238356164	1	TCGA-AO-A0JC	64
White	Other	Other	Post	Negative	T1	N0	M0	I	0.020134833	0.709589041	1	TCGA-A1-A0SB	70
White	Modified_Radical_Mastectomy	Infiltrating_Ductal_Carcinoma	Pre	Positive	T3	N1	M0	III	0.32853789	7.454794521	1	TCGA-B6-A0RT	39
Non_white	Modified_Radical_Mastectomy	Infiltrating_Ductal_Carcinoma	Post	Negative	T2	N1	M0	II	0.041939505	1.232876712	1	TCGA-LL-A5YP	49
Non_white	Other	Infiltrating_Ductal_Carcinoma	Post	Negative	T2	N0	M0	II	0.058831879	1.632876712	1	TCGA-LL-A8F5	61
Non_white	Other	Infiltrating_Ductal_Carcinoma	Post	Negative	T2	N1	M0	II	0.050136226	1.553424658	1	TCGA-BH-A5IZ	51
White	Modified_Radical_Mastectomy	Infiltrating_Ductal_Carcinoma	Post	Negative	T1	N0	M0	I	0.034127005	1.123287671	1	TCGA-D8-A27M	59
White	Modified_Radical_Mastectomy	Infiltrating_Ductal_Carcinoma	Pre	Negative	T2	N1	M0	II	0.465089744	9.002739726	1	TCGA-AO-A129	29
Non_white	Other	Infiltrating_Ductal_Carcinoma	Post	Negative	T1	N0	M0	I	0.262805132	5.846575342	1	TCGA-B6-A402	47
White	Modified_Radical_Mastectomy	Infiltrating_Ductal_Carcinoma	Post	Negative	T2	N2	M0	III	0.212773862	4.610958904	1	TCGA-AO-A0JL	59
White	Other	Infiltrating_Ductal_Carcinoma	Post	Negative	T2	N1	M0	II	0.050136226	1.517808219	1	TCGA-A2-A0YE	48
Non_white	Other	Infiltrating_Ductal_Carcinoma	Post	Negative	T1	N1	M0	II	0.088156001	1.956164384	1	TCGA-OL-A66I	36
Non_white	Modified_Radical_Mastectomy	Infiltrating_Ductal_Carcinoma	Post	Negative	T2	N0	M0	II	0.034127005	1.142465753	1	TCGA-AC-A62X	72
Non_white	Other	Other	Post	Positive	T1	N1	M0	II	0.607946887	9.512328767	2	TCGA-BH-A1FC	78
White	Other	Infiltrating_Ductal_Carcinoma	Post	Negative	T2	N0	M0	II	0.112019637	2.506849315	1	TCGA-EW-A1P7	59
Non_white	Other	Infiltrating_Ductal_Carcinoma	Post	Negative	T2	N0	M0	II	0.237164106	4.876712329	1	TCGA-OL-A5D7	70
White	Other	Infiltrating_Ductal_Carcinoma	Pre	Negative	T2	N0	M0	II	0.099519637	2.375342466	1	TCGA-E2-A1B6	44
Non_white	Other	Infiltrating_Ductal_Carcinoma	Post	Negative	T1	N0	M0	I	0.140025904	2.909589041	1	TCGA-E2-A573	48
Non_white	Other	Infiltrating_Ductal_Carcinoma	Post	Negative	T2	N0	M0	II	0.058831879	1.605479452	1	TCGA-S3-AA10	65
White	Other	Other	Pre	Negative	T2	N0	M0	II	0.099519637	2.484931507	1	TCGA-EW-A1P4	43
Non_white	Other	Infiltrating_Ductal_Carcinoma	Post	Negative	T2	N0	M0	II	0	0.21369863	1	TCGA-AQ-A54N	51
White	Other	Infiltrating_Ductal_Carcinoma	Post	Negative	T2	N1	M0	II	0.294055132	6.380821918	1	TCGA-E2-A1AZ	63
White	Other	Infiltrating_Ductal_Carcinoma	Post	Negative	T1	N0	M0	I	0.32853789	7.202739726	1	TCGA-AR-A1AX	64
Non_white	Other	Infiltrating_Ductal_Carcinoma	Post	Negative	T2	N0	M0	II	0.034127005	1.131506849	1	TCGA-AC-A6IW	73
Non_white	Other	Infiltrating_Ductal_Carcinoma	Post	Negative	T2	N0	M0	II	0.058831879	1.6	1	TCGA-A1-A0SP	40
Non_white	Modified_Radical_Mastectomy	Infiltrating_Ductal_Carcinoma	Post	Negative	T2	N1	M0	II	0.078156001	1.723287671	1	TCGA-S3-AA0Z	63
White	Other	Infiltrating_Ductal_Carcinoma	Post	Negative	T1	N1	M0	II	0.465089744	8.265753425	1	TCGA-A2-A0ST	62
Non_white	Other	Infiltrating_Ductal_Carcinoma	Post	Negative	T3	N2	M0	III	0.171803963	3.58630137	1	TCGA-E2-A1LL	73
White	Modified_Radical_Mastectomy	Infiltrating_Ductal_Carcinoma	Post	Negative	T2	N0	M0	II	0.034127005	1.087671233	1	TCGA-D8-A27H	72
White	Other	Other	Pre	Negative	T1	N0	M0	I	0.262805132	4.912328767	2	TCGA-AO-A03U	31
Non_white	Other	Infiltrating_Ductal_Carcinoma	Post	Negative	T1	N1	M0	II	0.262805132	5.904109589	1	TCGA-GM-A2DF	53
White	Other	Infiltrating_Ductal_Carcinoma	Post	Negative	T2	N0	M0	II	0.034127005	0.882191781	1	TCGA-A2-A25F	66
Non_white	Other	Infiltrating_Ductal_Carcinoma	Post	Negative	T2	N0	M0	II	0.034127005	1.208219178	1	TCGA-A7-A4SD	52
Non_white	Other	Other	Post	Negative	T2	N0	M0	II	0.088156001	2.032876712	1	TCGA-A2-A4RX	67
White	Other	Infiltrating_Ductal_Carcinoma	Post	Negative	T1	N0	M0	I	0.294055132	6.252054795	1	TCGA-GM-A2DD	53
White	Other	Infiltrating_Ductal_Carcinoma	Post	Negative	T2	N1	M0	II	0.171803963	3.468493151	1	TCGA-E9-A1ND	75
Non_white	Other	Infiltrating_Ductal_Carcinoma	Post	Negative	T1	N0	M0	I	0.099519637	2.350684932	1	TCGA-OL-A6VO	43
White	Other	Infiltrating_Ductal_Carcinoma	Post	Negative	T2	N1	M0	II	0.465089744	8.460273973	1	TCGA-B6-A1KF	68
White	Other	Other	Pre	Negative	T2	N0	M0	II	0.112019637	2.515068493	1	TCGA-E9-A3QA	33
White	Other	Infiltrating_Ductal_Carcinoma	Post	Negative	T2	N0	M0	II	0.465089744	8.276712329	1	TCGA-AR-A1AQ	49
White	Other	Infiltrating_Ductal_Carcinoma	Pre	Positive	T2	N2	M0	III	0.465089744	8.301369863	1	TCGA-AR-A251	51
Non_white	Other	Infiltrating_Ductal_Carcinoma	Post	Negative	T2	N0	M0	II	0.088156001	1.764383562	1	TCGA-A7-A4SE	54
Non_white	Other	Other	Post	Positive	T3	N1	M1	IV	0.171803963	3.156164384	2	TCGA-B6-A3ZX	50
White	Other	Infiltrating_Ductal_Carcinoma	Post	Negative	T2	N1	M0	II	0.058831879	1.6	1	TCGA-A2-A1G1	85
White	Modified_Radical_Mastectomy	Infiltrating_Ductal_Carcinoma	Pre	Negative	T2	N1	M0	II	0.140025904	2.980821918	1	TCGA-E9-A1NE	28
White	Modified_Radical_Mastectomy	Infiltrating_Lobular_Carcinoma	Post	Negative	T3	N3	M0	III	0.078156001	1.687671233	2	TCGA-AR-A2LH	55
White	Other	Infiltrating_Ductal_Carcinoma	Pre	Negative	T2	N1	M0	II	0.171803963	3.928767123	1	TCGA-E2-A14N	37
White	Modified_Radical_Mastectomy	Other	Pre	Negative	T3	N3	M0	III	0.099519637	2.15890411	1	TCGA-EW-A2FV	39
White	Other	Other	Pre	Negative	T1	N0	M0	I	0.94128022	23.57534247	1	TCGA-B6-A0RU	40
Non_white	Other	Infiltrating_Ductal_Carcinoma	Post	Negative	T4	N0	M0	III	0.099519637	2.293150685	1	TCGA-E2-A108	64
White	Other	Other	Post	Positive	T1	N0	M0	I	0.088156001	2.021917808	1	TCGA-A7-A26F	55
Non_white	Other	Infiltrating_Ductal_Carcinoma	Post	Negative	T2	N1	M0	II	0.050136226	1.438356164	1	TCGA-S3-AA15	51
White	Other	Infiltrating_Ductal_Carcinoma	Post	Negative	T2	N1	M0	II	0.212773862	4.263013699	2	TCGA-BH-A18V	48
Non_white	Other	Infiltrating_Ductal_Carcinoma	Pre	Negative	T4	N2	M0	III	0.026984148	0.82739726	1	TCGA-PL-A8LZ	29
Non_white	Other	Infiltrating_Ductal_Carcinoma	Post	Negative	T1	N0	M0	I	0.041939505	1.306849315	1	TCGA-LL-A73Y	67
Non_white	Other	Infiltrating_Ductal_Carcinoma	Post	Negative	T2	N1	M0	II	0	0.093150685	1	TCGA-AC-A8OQ	72
Non_white	Other	Infiltrating_Ductal_Carcinoma	Post	Positive	T1	N1	M0	II	0.088156001	2.060273973	1	TCGA-OL-A5RY	52
White	Modified_Radical_Mastectomy	Other	Post	Negative	T2	N0	M0	II	0	0.438356164	1	TCGA-BH-A6R9	61
White	Other	Infiltrating_Ductal_Carcinoma	Post	Negative	T1	N1	M0	II	0.058831879	1.663013699	1	TCGA-EW-A1PH	52
Non_white	Other	Infiltrating_Ductal_Carcinoma	Post	Negative	T1	N0	M0	I	0.034127005	0.884931507	1	TCGA-LD-A9QF	73
White	Other	Other	Post	Negative	T1	N0	M0	I	0.212773862	4.77260274	1	TCGA-AR-A2LR	49
Non_white	Other	Infiltrating_Ductal_Carcinoma	Post	Negative	T2	N0	M0	II	0.041939505	1.339726027	1	TCGA-LL-A6FR	50
White	Modified_Radical_Mastectomy	Infiltrating_Ductal_Carcinoma	Post	Negative	T2	N0	M0	II	0.058831879	1.673972603	1	TCGA-D8-A1JL	72
Non_white	Modified_Radical_Mastectomy	Infiltrating_Ductal_Carcinoma	Post	Negative	T2	N1	M0	II	0.078156001	1.698630137	1	TCGA-OL-A5S0	66
Non_white	Other	Infiltrating_Ductal_Carcinoma	Post	Positive	T2	N0	M0	II	0.112019637	2.643835616	1	TCGA-A7-A13D	46
White	Other	Infiltrating_Ductal_Carcinoma	Post	Negative	T2	N3	M0	III	0.013378076	0.654794521	2	TCGA-EW-A1P8	58
White	Other	Infiltrating_Ductal_Carcinoma	Pre	Negative	T1	N1	M0	II	0.32853789	7.17260274	1	TCGA-AR-A1AO	47
Non_white	Modified_Radical_Mastectomy	Infiltrating_Ductal_Carcinoma	Post	Negative	T2	N0	M0	II	0.026984148	0.857534247	1	TCGA-A7-A6VV	51
Non_white	Other	Other	Pre	Negative	T2	N0	M0	II	0.088156001	1.978082192	1	TCGA-A7-A26G	50
White	Modified_Radical_Mastectomy	Infiltrating_Ductal_Carcinoma	Pre	Negative	T4	N2	M0	III	0.465089744	8.123287671	2	TCGA-BH-A1F6	51
White	Modified_Radical_Mastectomy	Infiltrating_Ductal_Carcinoma	Post	Negative	T1	N1	M0	II	0.099519637	2.150684932	2	TCGA-BH-A1F0	80
Non_white	Other	Infiltrating_Ductal_Carcinoma	Pre	Negative	T2	N0	M0	II	0.171803963	3.230136986	1	TCGA-E2-A574	44
White	Modified_Radical_Mastectomy	Infiltrating_Ductal_Carcinoma	Pre	Negative	T2	N1	M0	II	0.294055132	6.22739726	2	TCGA-BH-A1FE	31
Non_white	Modified_Radical_Mastectomy	Infiltrating_Lobular_Carcinoma	Post	Negative	T3	N2	M0	III	0.034127005	1.117808219	1	TCGA-C8-A8HR	49
White	Other	Infiltrating_Ductal_Carcinoma	Post	Negative	T2	N1	M0	II	0.068447263	1.682191781	2	TCGA-A7-A13E	62
White	Modified_Radical_Mastectomy	Other	Post	Negative	T3	N1	M0	III	0.034127005	0.882191781	2	TCGA-AR-A5QQ	68
Non_white	Other	Infiltrating_Ductal_Carcinoma	Post	Negative	T2	N0	M0	II	0.191034732	3.942465753	2	TCGA-A2-A3XX	49
Non_white	Modified_Radical_Mastectomy	Infiltrating_Ductal_Carcinoma	Post	Negative	T2	N1	M0	II	0.15541052	2.994520548	2	TCGA-A2-A3XY	49
White	Other	Infiltrating_Ductal_Carcinoma	Post	Negative	T2	N1	M0	II	0.237164106	4.819178082	2	TCGA-BH-A208	48
Non_white	Other	Infiltrating_Ductal_Carcinoma	Post	Positive	T1	N2	M0	III	0.140025904	2.82739726	2	TCGA-A2-A3XS	62
Non_white	Other	Other	Pre	Positive	T2	N0	M0	II	0.125533151	2.649315068	2	TCGA-A1-A0SK	54
Non_white	Other	Infiltrating_Ductal_Carcinoma	Post	Negative	T2	N1	M0	II	0.112019637	2.498630137	2	TCGA-A2-A3XU	35
White	Other	Other	Post	Negative	T2	N0	M0	II	0.099519637	2.246575342	1	TCGA-A2-A4S1	66
Non_white	Modified_Radical_Mastectomy	Other	Pre	Negative	T3	N1	M0	III	0.088156001	1.750684932	2	TCGA-B6-A0WX	40
White	Modified_Radical_Mastectomy	Infiltrating_Ductal_Carcinoma	Post	Positive	T3	N3	M1	IV	0.020134833	0.698630137	2	TCGA-A2-A0T2	66
Non_white	Other	Infiltrating_Ductal_Carcinoma	Pre	Negative	T1	N2	M0	III	0.058831879	1.569863014	2	TCGA-B6-A409	44
White	Other	Other	Post	Negative	T4	N0	M0	III	0.041939505	1.221917808	2	TCGA-AC-A2QJ	48
White	Other	Infiltrating_Ductal_Carcinoma	Pre	Negative	T2	N1	M1	IV	0.94128022	20.42465753	2	TCGA-B6-A0X1	48
Non_white	Modified_Radical_Mastectomy	Infiltrating_Ductal_Carcinoma	Post	Negative	T2	N2	M0	III	0.262805132	6.087671233	1	TCGA-AC-A2BK	78
Non_white	Other	Infiltrating_Ductal_Carcinoma	Pre	Negative	T1	N1	M0	II	0.15541052	3.030136986	1	TCGA-OL-A5RW	40
White	Other	Infiltrating_Ductal_Carcinoma	Post	Negative	T1	N0	M0	I	0.088156001	1.920547945	1	TCGA-BH-A0WA	82
White	Other	Infiltrating_Ductal_Carcinoma	Pre	Negative	T2	N0	M0	II	0.607946887	11.71232877	1	TCGA-AR-A0TP	43
Non_white	Modified_Radical_Mastectomy	Infiltrating_Ductal_Carcinoma	Pre	Negative	T2	N0	M0	II	0.088156001	2.082191781	1	TCGA-EW-A6SB	62
Non_white	Other	Infiltrating_Ductal_Carcinoma	Post	Negative	T2	N2	M0	III	0	0.589041096	1	TCGA-B6-A400	43
White	Modified_Radical_Mastectomy	Infiltrating_Ductal_Carcinoma	Pre	Negative	T3	N2	M0	III	0.050136226	1.550684932	1	TCGA-A2-A0YJ	39
White	Modified_Radical_Mastectomy	Infiltrating_Ductal_Carcinoma	Pre	Negative	T2	N0	M0	II	0.041939505	1.336986301	1	TCGA-D8-A27F	40
Non_white	Modified_Radical_Mastectomy	Infiltrating_Ductal_Carcinoma	Post	Positive	T2	N1	M0	II	0.191034732	4.235616438	1	TCGA-A2-A3Y0	57
White	Other	Other	Post	Negative	T2	N1	M0	II	0.15541052	3.068493151	1	TCGA-E9-A1N5	45
White	Modified_Radical_Mastectomy	Infiltrating_Ductal_Carcinoma	Post	Negative	T2	N0	M0	II	0.041939505	1.367123288	1	TCGA-D8-A1XQ	69
White	Other	Infiltrating_Ductal_Carcinoma	Pre	Negative	T2	N0	M0	II	0.32853789	6.884931507	1	TCGA-AO-A1KR	51
White	Other	Infiltrating_Ductal_Carcinoma	Pre	Negative	T2	N0	M0	II	0.417470697	7.819178082	2	TCGA-AR-A256	45
White	Modified_Radical_Mastectomy	Infiltrating_Ductal_Carcinoma	Post	Negative	T2	N0	M0	II	0.171803963	3.58630137	1	TCGA-D8-A1XW	53
White	Other	Infiltrating_Ductal_Carcinoma	Post	Negative	T2	N1	M0	II	0.112019637	2.528767123	1	TCGA-BH-A0GY	67
White	Other	Infiltrating_Ductal_Carcinoma	Post	Negative	T2	N0	M0	II	0.058831879	1.676712329	1	TCGA-E9-A243	52
Non_white	Modified_Radical_Mastectomy	Infiltrating_Ductal_Carcinoma	Pre	Negative	T2	N1	M0	II	0.32853789	7.589041096	1	TCGA-A2-A3XT	45
White	Other	Infiltrating_Ductal_Carcinoma	Post	Positive	T2	N1	M0	II	0.465089744	8.550684932	1	TCGA-E2-A1LI	57
Non_white	Other	Infiltrating_Ductal_Carcinoma	Post	Positive	T2	N0	M0	II	0.026984148	0.780821918	1	TCGA-A7-A6VW	48
White	Other	Infiltrating_Ductal_Carcinoma	Post	Negative	T2	N0	M0	II	0	0.465753425	1	TCGA-BH-A0RX	59
White	Other	Infiltrating_Ductal_Carcinoma	Pre	Negative	T2	N0	M0	II	0.465089744	8.934246575	1	TCGA-AR-A0U4	54
Non_white	Other	Other	Post	Negative	T2	N0	M0	II	0.034127005	1.008219178	1	TCGA-A7-A5ZV	62
White	Other	Infiltrating_Ductal_Carcinoma	Post	Negative	T2	N0	M0	II	0.112019637	2.643835616	1	TCGA-A2-A0YM	67
White	Other	Infiltrating_Ductal_Carcinoma	Post	Negative	T1	N0	M0	I	0.465089744	8.416438356	1	TCGA-AR-A1AJ	83
White	Other	Other	Post	Negative	T1	N1	M0	II	0.372016151	7.665753425	2	TCGA-BH-A1EO	68
White	Modified_Radical_Mastectomy	Infiltrating_Ductal_Carcinoma	Post	Negative	T2	N1	M0	II	0.034127005	1.208219178	1	TCGA-D8-A1XK	55
White	Other	Infiltrating_Lobular_Carcinoma	Post	Negative	T2	N0	M0	II	0.026984148	0.789041096	1	TCGA-E9-A2JT	63
White	Other	Infiltrating_Ductal_Carcinoma	Post	Positive	T2	N0	M0	II	0.088156001	1.810958904	1	TCGA-A7-A26I	65
White	Other	Infiltrating_Ductal_Carcinoma	Post	Negative	T1	N2	M0	III	0.050136226	1.435616438	2	TCGA-AR-A1AR	50
Non_white	Other	Infiltrating_Ductal_Carcinoma	Post	Negative	T1	N0	M0	I	0.125533151	2.728767123	1	TCGA-LL-A441	62
Non_white	Modified_Radical_Mastectomy	Infiltrating_Ductal_Carcinoma	Post	Negative	T4	N3	M0	III	0.026984148	0.728767123	2	TCGA-E2-A1LK	84
White	Other	Infiltrating_Ductal_Carcinoma	Post	Negative	T1	N0	M0	I	0.465089744	8.895890411	1	TCGA-E2-A1LH	59
White	Other	Infiltrating_Lobular_Carcinoma	Post	Negative	T1	N0	M0	I	0.607946887	9.871232877	1	TCGA-A2-A0EP	56
White	Modified_Radical_Mastectomy	Infiltrating_Ductal_Carcinoma	Pre	Negative	T3	N3	M0	III	0	0.367123288	1	TCGA-BH-A0E0	38
Non_white	Modified_Radical_Mastectomy	Infiltrating_Ductal_Carcinoma	Post	Negative	T2	N0	M0	II	0.32853789	6.468493151	2	TCGA-B6-A0I1	73
White	Modified_Radical_Mastectomy	Other	Post	Negative	T3	N0	M0	II	0.125533151	2.753424658	1	TCGA-AC-A2QH	58
Non_white	Other	Infiltrating_Ductal_Carcinoma	Post	Positive	T1	N3	M1	IV	0.006666667	0.621917808	2	TCGA-LL-A73Z	55
