# Supplementary material for: Development and validation of a novel 15‐CpG‐based signature for predicting prognosis in triple‐negative breast cancer
Source: J Cell Mol Med. 2020 Jul 10;24(16):9378–87. doi: 10.1111/jcmm.15588 (PMC7417707; doi:10.1111/jcmm.15588)
Supplement: Supplementary file 8 — App S2 [file JCMM-24-9378-s008.csv]

	ID	normalMean	tumorMean	logFC	pvalue	fdr
1	cg00000029	0.19711415767079	0.244405747739754	0.310246812426762	0.000433195888730773	0.000911926670390397
2	cg00000236	0.878242636514065	0.900482657257968	0.0360789155292612	1.09897042452251e-12	6.10351239273205e-12
3	cg00000321	0.259806759711607	0.430517527998273	0.728633008751089	9.36093425631619e-18	8.70807636037644e-17
4	cg00000363	0.186459681073201	0.222389605266313	0.254225652038782	0.0035541003019768	0.0064853958770993
5	cg00000622	0.011858139626507	0.0126313550684669	0.0911317277910895	0.00699296081260522	0.0121342813679786
6	cg00000769	0.0227823664407848	0.0253969459699273	0.156737410793718	0.00806611338389263	0.0138401860979302
7	cg00000957	0.876460747774013	0.890101371135998	0.0222801684600542	7.45607736084726e-08	2.50958448453032e-07
8	cg00001245	0.0149264202978489	0.0179583437252692	0.26678608313689	0.00202679392744346	0.00385136182328418
9	cg00001249	0.783919885154834	0.71487956605674	-0.133006006497605	9.13976186950866e-05	0.000211526767383631
10	cg00001261	0.451940724726184	0.620591558550565	0.457510507857154	2.1177977320131e-25	4.97205251402685e-24
11	cg00001349	0.807108247971003	0.815258639895441	0.0144956470963631	0.0041841414052037	0.0075464139366837
12	cg00001364	0.879648626979749	0.888124992206048	0.0138353731095454	1.7984362090675e-07	5.79538949758478e-07
13	cg00001446	0.826249672011662	0.856246763111825	0.0514488351917897	1.05028327303299e-09	4.31007917255716e-09
14	cg00001510	0.326182858915767	0.355178618791818	0.122863766629527	0.0138821254547284	0.022817664532688
15	cg00001583	0.0860865682373335	0.375541086716708	2.12511069487423	3.79069888860264e-20	4.58854859245962e-19
16	cg00001687	0.976372254944449	0.980031900045565	0.00539741032907663	1.73138403181315e-09	6.95004293751749e-09
17	cg00001747	0.0407476518792845	0.30820719921341	2.91911173100015	2.62725735194526e-20	3.24141994123339e-19
18	cg00001854	0.924838681939957	0.82885746360824	-0.158077714037827	4.84509347397029e-23	8.27979586700162e-22
19	cg00002033	0.456387087305965	0.748931030720161	0.714574892979569	1.06576900132072e-37	6.40473230350405e-35
20	cg00002145	0.787969744306989	0.770975455046884	-0.0314553046513201	0.020617216896361	0.0327913353123486
21	cg00002190	0.856788091954929	0.832883240005756	-0.040824167319662	9.20472847009053e-05	0.000212931579073921
22	cg00002426	0.450621484713577	0.513121978344804	0.187385721251079	0.000388074305542395	0.000822805747635232
23	cg00002531	0.920969300094555	0.907985157317921	-0.0204843516150264	0.000342858785451605	0.000732667855811117
24	cg00002593	0.442332016783547	0.562567987841435	0.346897789541989	5.93107698942558e-08	2.01785420336e-07
25	cg00002646	0.694512455677252	0.820471073047315	0.240451901896996	6.11403903697333e-24	1.1721036956617e-22
26	cg00002660	0.056781028878733	0.0550948781745366	-0.0434907843825334	0.0154431304265848	0.0251642010941213
27	cg00002719	0.0403174464187219	0.363210605170388	3.17133015659712	6.93938912836628e-22	1.02471675887395e-20
28	cg00002749	0.929545135332125	0.841732936041632	-0.143162349432824	4.06070746673965e-11	1.92661621715833e-10
29	cg00002808	0.921762910724135	0.907354353821435	-0.0227296346411341	8.54378648454174e-05	0.000198526345095082
30	cg00002809	0.957636160468048	0.942934871939375	-0.0223195015804702	9.76327006619162e-08	3.24187677084818e-07
31	cg00002810	0.109852325466866	0.180642866735413	0.717574875906354	1.65324590507461e-14	1.10029221836452e-13
32	cg00002930	0.080796748680167	0.0702602592388307	-0.201588339376349	0.00192432606828326	0.00366961730310862
33	cg00003091	0.0540076343471752	0.0410721234322166	-0.395003819767796	1.52485838685838e-09	6.15549267736233e-09
34	cg00003181	0.846538784374754	0.728728263267704	-0.216195221249336	1.02212293817027e-08	3.77176478620518e-08
35	cg00003202	0.00801474568591916	0.00683196779299264	-0.230355569401006	0.000224223635050608	0.000492174588365415
36	cg00003287	0.337078241470333	0.26519682666251	-0.346019991502871	4.15465335278214e-08	1.43787685345181e-07
37	cg00003298	0.0242966373808211	0.125794959111729	2.37224554545554	3.4740417352432e-11	1.65977388140048e-10
38	cg00003305	0.313800628398077	0.443969466294156	0.500612218229351	1.66982769333749e-06	4.81703609234215e-06
39	cg00003345	0.443779047159404	0.556181817909302	0.325715029534436	1.51128812140896e-22	2.42815881335595e-21
40	cg00003529	0.788082189149791	0.803201402911341	0.0274156928730908	0.00253130343669245	0.00473480189581526
41	cg00003625	0.54878611516035	0.665987846231324	0.279251869116416	5.67151248233636e-13	3.23875479438087e-12
42	cg00004055	0.0823862018359467	0.0802609055373031	-0.037705299619109	0.0308946047418547	0.0474773031298755
43	cg00004067	0.963551888149082	0.960201161898367	-0.00502567731718607	0.000391869770098028	0.000830394756704232
44	cg00004089	0.737918525923883	0.84427636633972	0.194253793441854	6.87468712470842e-28	2.3630038563292e-26
45	cg00004192	0.923827304782917	0.90766926664908	-0.0254564782389635	0.000477029424434344	0.000998041080354662
46	cg00004207	0.0706155050823418	0.0656656904242308	-0.104845215895692	0.0248911549626959	0.0389667206059035
47	cg00004429	0.762627280159168	0.856660695100602	0.167745757911277	2.76884804713063e-28	1.01074548069665e-26
48	cg00004562	0.805759812071547	0.764844207295139	-0.0751839395064007	3.82836635419529e-05	9.32236039791402e-05
49	cg00004608	0.430729598731384	0.62163654104415	0.529288845131933	2.13810717059903e-24	4.37137707634805e-23
50	cg00004818	0.171526406508549	0.14980437840236	-0.195350905818448	0.0319049534544003	0.0488859192566379
51	cg00004883	0.85801749763612	0.707362099211012	-0.278558148207221	1.59260430758649e-13	9.60191437636241e-13
52	cg00004939	0.0743604857773225	0.0643208314348066	-0.209250139586131	0.00260368656296774	0.00486060044789752
53	cg00004963	0.738455417224805	0.82955160555409	0.167820908771623	4.54139855090957e-16	3.54652184563525e-15
54	cg00004979	0.96829806851312	0.975819420129979	0.0111629784511683	4.66475764055198e-09	1.78623655954851e-08
55	cg00005112	0.397345349066267	0.520486607592508	0.389467584904378	2.24276100935473e-07	7.14863463608232e-07
56	cg00005297	0.194246470924277	0.171092335547615	-0.183113255323868	0.0161473106143752	0.0262081187394259
57	cg00005437	0.83612667638484	0.861171891412264	0.042579698138795	3.05096186586173e-09	1.19240507200224e-08
58	cg00006032	0.0869783202663305	0.0822194267248615	-0.081176534863415	0.00616111438195989	0.0107929752742912
59	cg00006081	0.268518686470727	0.477833417468045	0.83148526254375	1.84215593184652e-29	8.27897862432468e-28
60	cg00006243	0.160293843077772	0.0961142053766277	-0.737897434668387	4.24286315121333e-19	4.56892287876099e-18
61	cg00006397	0.490320376644866	0.566015936833018	0.207117956248607	3.48909987863881e-08	1.21762061031498e-07
62	cg00006815	0.316235868922859	0.301359739442193	-0.069514323032613	0.0132978383730116	0.0219343213373969
63	cg00007032	0.0455363318493421	0.0539125524592916	0.243603134005614	5.36964436044876e-05	0.00012824992492678
64	cg00007076	0.359791865298243	0.161441587927768	-1.15615029852377	5.06003112944357e-32	3.95458774225401e-30
65	cg00007221	0.458963799149003	0.388360899541955	-0.240982408817721	5.17724769164099e-05	0.000123903905918074
66	cg00007226	0.0616835119375936	0.05875550672678	-0.0701608357865737	0.0169978215849723	0.027466953278596
67	cg00007239	0.907590065794658	0.806568130530708	-0.17024441531604	4.85113731919228e-15	3.41289992315226e-14
68	cg00007269	0.0592252797257899	0.0490299953236289	-0.272548483424467	3.59234541467841e-08	1.25184952483658e-07
69	cg00007326	0.928314014853045	0.609828838821075	-0.606208522101727	7.54745592273232e-29	3.02734694204797e-27
70	cg00007466	0.865620624852258	0.90887020851819	0.0703394104470665	2.00167486962666e-20	2.5030494654709e-19
71	cg00007644	0.133130612244898	0.233134368929711	0.808319359090715	1.71817216446762e-17	1.55392728844208e-16
72	cg00007675	0.749538455401466	0.786352965898463	0.0691745342145613	2.2274866739993e-06	6.32785618086266e-06
73	cg00007898	0.0181901830037034	0.0166840044125758	-0.124694458501336	0.000184926254974045	0.000410607522054528
74	cg00007987	0.704102794303049	0.802191917671887	0.18816136255874	6.05987277696691e-09	2.29217425332223e-08
75	cg00008446	0.412699598140414	0.448511533849733	0.120053052188269	0.0301713216833877	0.0464468459889937
76	cg00008544	0.808435715270664	0.866533725628912	0.100122841536328	1.41226447597247e-10	6.33803564167272e-10
77	cg00008612	0.874637900874636	0.87078340427828	-0.0063719540354305	0.0108490031696639	0.0181857482448728
78	cg00008629	0.559105687101095	0.256439849876496	-1.12450055056334	3.17081774842592e-32	2.59224137408351e-30
79	cg00008647	0.0587658084469309	0.12603281493561	1.1007505096507	8.99302713669627e-11	4.11783587718218e-10
80	cg00008671	0.731348499921204	0.59295514280918	-0.302636069903073	3.29589482597253e-14	2.13074798729852e-13
81	cg00008695	0.855513574580411	0.624756289719178	-0.453497225702295	2.56599156020547e-28	9.42388862849181e-27
82	cg00008800	0.8052430452683	0.861575761409146	0.0975533679364277	5.76607073087505e-11	2.69389973373554e-10
83	cg00008810	0.942454924749823	0.930575795582628	-0.0182999566870733	0.000487835234743688	0.00101937929692491
84	cg00008823	0.0248734339295564	0.0227028471905801	-0.131732455238933	5.65040830975093e-05	0.000134579574546974
85	cg00008839	0.0109679576077535	0.0119233866519581	0.120499168943833	0.00379495556221654	0.00689298585706038
86	cg00008945	0.313834348160113	0.231601685891748	-0.438357504144394	4.51835358249826e-10	1.92562680513352e-09
87	cg00008971	0.746138525332913	0.559276436485287	-0.41588195302915	3.72692089729844e-16	2.93859417809886e-15
88	cg00009001	0.810027554960208	0.85366487805463	0.0756988389078959	4.8578118515446e-06	1.32455844118861e-05
89	cg00009196	0.593220931171696	0.290715442816375	-1.0289617931257	3.72776006944146e-34	5.13658188616147e-32
90	cg00009293	0.8452347322906	0.697590949423248	-0.276970728908263	4.488051824235e-29	1.87734902498102e-27
91	cg00009364	0.0128597007722008	0.0179070751097149	0.477672637397655	0.000379346400785422	0.000805664802151649
92	cg00009412	0.0336805334489008	0.0284320235497254	-0.24439820726324	1.45019085962864e-06	4.21498896802859e-06
93	cg00009421	0.822770639626507	0.806152118156311	-0.0294382164771533	0.00100256815466318	0.00199745610614427
94	cg00009553	0.864984882987944	0.577722095254083	-0.582299247251115	1.67609266068476e-25	3.99413461004036e-24
95	cg00009750	0.769495431802064	0.883701432888079	0.19964626155363	5.23652509642608e-29	2.16077411360544e-27
96	cg00009871	0.660999089906233	0.744187840835512	0.171018533330017	4.69629852540811e-13	2.7032815703321e-12
97	cg00009922	0.922544850681585	0.882224751792609	-0.0644728139118855	5.28901350384798e-07	1.61678183510203e-06
98	cg00010078	0.631525013789299	0.55246157881484	-0.192965743074174	6.53120924721388e-05	0.000154244867633885
99	cg00010266	0.0436191365928611	0.039446899206216	-0.14504931414461	0.00800509547238475	0.0137433643882079
100	cg00010445	0.282130242888661	0.485312172354253	0.782551721915624	4.98047314301113e-30	2.50181771547341e-28
101	cg00010654	0.145913745961705	0.187985743662918	0.365507455610627	2.08208455944468e-06	5.93804260046398e-06
102	cg00010672	0.759951565085494	0.59938353018058	-0.342428030332993	2.83055177350649e-13	1.66481658848823e-12
103	cg00010789	0.887796857024663	0.904271336243075	0.0265261323616544	6.39964911223834e-07	1.93839239123955e-06
104	cg00010853	0.415096307422583	0.499765861891172	0.267806258683744	0.00237847759504785	0.00446913941388823
105	cg00010946	0.626421048380742	0.725143041799564	0.211132919933384	1.53458161191118e-12	8.4046247287698e-12
106	cg00011122	0.0873907168465842	0.0740185058394686	-0.239594023111801	0.000719175980509726	0.0014646207437288
107	cg00011200	0.457727629816405	0.392362285666323	-0.22230300533569	8.20876467899441e-06	2.17567646599727e-05
108	cg00011203	0.20051748778662	0.27237424818341	0.441862244845934	4.18399381570209e-05	0.00010138297396868
109	cg00011239	0.92593166023166	0.84033741756397	-0.139936992948611	8.37964619046298e-25	1.81032742820051e-23
110	cg00011247	0.0127176542431644	0.012007694429123	-0.0828734227570935	0.00173349165798779	0.00332944541546878
111	cg00011350	0.812033572019541	0.836836832418044	0.0434069773680278	6.88454348010791e-09	2.58852760896048e-08
112	cg00011459	0.84444695748956	0.898648080289695	0.0897494468944971	2.3065290001572e-17	2.05830829561803e-16
113	cg00011482	0.30560306910409	0.432339516535169	0.500505674820414	2.28247068151835e-10	1.00294860069731e-09
114	cg00011513	0.621741039910173	0.457367356531332	-0.44296041087827	7.85270287032884e-16	5.98515043976298e-15
115	cg00011740	0.0754507357576235	0.214667020192331	1.50849368916208	4.1228390590054e-14	2.63953684658205e-13
116	cg00011891	0.498736772121976	0.443316481810115	-0.169941576946718	6.2215082663421e-08	2.11188565137251e-07
117	cg00011924	0.315603231620834	0.232598356075685	-0.440271077529743	4.77375362589151e-07	1.46676073074568e-06
118	cg00011994	0.0319151042077062	0.0302565673037723	-0.0769910395631888	0.0245077699745021	0.0384241840554567
119	cg00012036	0.0711734841620046	0.0665952990479388	-0.0959195208105514	0.00122341392043771	0.00240571994825772
120	cg00012126	0.0552235718225514	0.0612927816014773	0.150432975493295	5.71602451776896e-06	1.54463241428162e-05
121	cg00012317	0.754333422307147	0.56774361435526	-0.409962774495288	5.00550078265904e-17	4.31637323826491e-16
122	cg00012362	0.261779214600898	0.307693790018945	0.233144775870843	0.000675670459546391	0.00138203642883814
123	cg00012522	0.0387992997005752	0.0974892695268472	1.32921281964373	1.33664568533253e-06	3.90092230521612e-06
124	cg00012529	0.854306076156331	0.600804876615746	-0.507856520456664	2.7677738504013e-16	2.20934285025404e-15
125	cg00012638	0.523958744385785	0.449422424998201	-0.221381107891967	6.09096619712596e-09	2.30299945557706e-08
126	cg00012692	0.536796613742022	0.445544825415478	-0.268804984810146	6.86908619758975e-05	0.000161750673078091
127	cg00012762	0.0158893566306832	0.0213595607808341	0.426821270716869	7.52986646762097e-16	5.74997532089152e-15
128	cg00012792	0.076321416752029	0.0719629451545601	-0.0848337207779277	0.0123722080800267	0.0205288739253625
129	cg00012920	0.950413347056969	0.929646603036044	-0.0318727040304213	5.07524901361629e-18	4.85648426805241e-17
130	cg00012992	0.0225086015680403	0.0265041241996211	0.235740442393625	0.0188174078854251	0.0301492444607582
131	cg00013006	0.921158763099835	0.844481275929878	-0.125384392857604	2.09993443362887e-10	9.26540269612263e-10
132	cg00013196	0.947517484831771	0.923149907072112	-0.0375876249481919	0.00119085519014309	0.0023456748462371
133	cg00013349	0.865933575959341	0.787512562651383	-0.136953424917327	1.70143297492062e-07	5.49970652419591e-07
134	cg00013409	0.085655388661256	0.0774046565864889	-0.14612365040273	1.0495392298392e-06	3.10009209764921e-06
135	cg00013475	0.0249480409345205	0.0620792632916857	1.31518490565324	9.39752513206964e-06	2.47330103521815e-05
136	cg00013569	0.977248455598456	0.979691736612389	0.00360247211220862	0.00065279666844254	0.00133835015895747
137	cg00013618	0.910658184934205	0.811063223938224	-0.167095261134378	8.087322455038e-25	1.75079904655954e-23
138	cg00013804	0.895406649397211	0.868403101992854	-0.0441781525441098	0.000122769539388962	0.000279214001144944
139	cg00013899	0.762783312977701	0.842792822369841	0.143904744629975	2.5300591303679e-14	1.65478400164755e-13
140	cg00014104	0.44227387912694	0.388578568430898	-0.18673370554222	5.62407027328437e-06	1.52108488523526e-05
141	cg00014152	0.944104149594201	0.920386551835775	-0.0367061165304951	0.00859111654048781	0.014666829122547
142	cg00014168	0.695825428453235	0.786153519269047	0.176085665831099	1.53389771218342e-11	7.59666432429758e-11
143	cg00014194	0.266365455834844	0.249012508693254	-0.0971887803041378	0.00201517273626879	0.00383068155354101
144	cg00014203	0.670479129895201	0.699165167629919	0.0604408857985557	0.000427643993788609	0.000900883672852627
145	cg00014260	0.676102593373257	0.566384704669177	-0.255459875322812	7.14235260175992e-14	4.46102167416428e-13
146	cg00014301	0.939695962690095	0.932482746588647	-0.0111170184128087	0.0168403236536017	0.0272348167074917
147	cg00014445	0.919358078559609	0.877518898534737	-0.0671966866765919	1.68531497477004e-11	8.31094132172674e-11
148	cg00014733	0.901279482507289	0.889811617185064	-0.0184746141837243	0.0040286833237819	0.00728675769747008
149	cg00014754	0.505844695059491	0.395865298328497	-0.353684909409264	2.95317670438996e-18	2.90495537649676e-17
150	cg00014806	0.0188519787644788	0.0202741192834361	0.104923283138177	0.0268867880491657	0.0418153920753082
151	cg00014900	0.787961917894571	0.837274975419075	0.0875756002292823	1.61027524055117e-16	1.31745062115651e-15
152	cg00015024	0.0910835395161926	0.0799104474927456	-0.188806222400031	4.81656167759576e-07	1.47921418635621e-06
153	cg00015121	0.612139957450162	0.626083797573083	0.0324942230161097	0.0211856576290562	0.0336197709139579
154	cg00015319	0.400844203569459	0.53654904554066	0.420668440456369	1.16841086871888e-25	2.84758491172861e-24
155	cg00015343	0.867893905129619	0.788446243315187	-0.138506297903725	5.60903286577752e-16	4.34323546915515e-15
156	cg00015530	0.80434221988023	0.692128004268687	-0.216770570046308	7.64961007289869e-05	0.000178914012439446
157	cg00015603	0.878500499369632	0.890504982133864	0.0195805765260309	0.00367273603859157	0.00668621723979517
158	cg00015639	0.757040480458593	0.859242332549941	0.182694626720154	5.60237306507302e-30	2.79302671307298e-28
159	cg00015699	0.964215379993696	0.826890125062951	-0.221659801345429	1.75902136115309e-09	7.05634002734319e-09
160	cg00015770	0.123164900323064	0.246918944099379	1.00344635339318	4.1182426605041e-07	1.27428867384519e-06
161	cg00015930	0.986811727799228	0.962486404350224	-0.0360086995226915	1.78920297570073e-08	6.4367021637102e-08
162	cg00016066	0.013303027736191	0.0147588521307465	0.149825883281331	2.54808260518194e-06	7.18649102929329e-06
163	cg00016127	0.88814221003073	0.794540126262021	-0.160670619420191	3.70504573989291e-06	1.02506831076215e-05
164	cg00016360	0.941730929398787	0.864817217439267	-0.122919667422281	7.32208325993075e-16	5.59956345760898e-15
165	cg00016406	0.988088307658971	0.901953402359769	-0.131587083032617	6.86632505674692e-10	2.8710706764268e-09
166	cg00016481	0.973758743400835	0.892838116621502	-0.125165757888047	4.27767828458709e-05	0.000103528479341847
167	cg00016522	0.452342544913718	0.402082919854193	-0.169922641546481	0.000128004330468326	0.000290388720918554
168	cg00016593	0.888279359388543	0.873904445550253	-0.023537927062163	0.000622767528411344	0.00128065847598254
169	cg00016618	0.914722755299031	0.918222980766925	0.00550999842864004	9.81615117443059e-06	2.57822685980346e-05
170	cg00016783	0.87594306004255	0.912164756349073	0.058457337653456	2.14255109103052e-16	1.73145884273601e-15
171	cg00016814	0.796905819084391	0.756422916017171	-0.0752161611601121	0.0151548132087888	0.0247318461415871
172	cg00016841	0.0795722963123473	0.0730686347394422	-0.123013981792647	3.24963084869636e-05	7.98532005739985e-05
173	cg00016892	0.695242997990702	0.726736437324636	0.0639149325897548	2.09318995178238e-09	8.32811833134659e-09
174	cg00016934	0.10690943680561	0.264711633972038	1.30803239795468	2.74882077397774e-09	1.07947760802257e-08
175	cg00016968	0.462405630958947	0.510501235041608	0.142755484970484	0.000515040693860797	0.00107241179304616
176	cg00017033	0.0227887952092034	0.0243806985779035	0.0974148092825615	0.0316327817064203	0.0485095135166745
177	cg00017121	0.888106834567804	0.899504419170724	0.0183971336848461	9.17642923732516e-06	2.41803165424742e-05
178	cg00017271	0.603530656567646	0.760854480323269	0.334193497739602	3.9075172670467e-17	3.4070091555565e-16
179	cg00017437	0.0467923528484753	0.409195954938967	3.12844720523469	6.40866185947737e-38	4.58790906307666e-35
180	cg00017461	0.544260211961232	0.429575274586921	-0.341385614630283	9.5361295800753e-05	0.000220126707547328
181	cg00017489	0.233487514774249	0.506902088179573	1.11836170002406	9.01905877009361e-19	9.38079942856351e-18
182	cg00017601	0.755771421676779	0.778352778244083	0.0424742197916421	2.4873400479213e-05	6.20508738163189e-05
183	cg00017931	0.711379424395241	0.551308799971222	-0.367758617309492	8.57008723877359e-13	4.80930327360522e-12
184	cg00017970	0.208136638168781	0.293785018225857	0.49722988234036	1.31720086987215e-14	8.8553341728867e-14
185	cg00018024	0.0175647988732172	0.0353832777764455	1.01038064318163	4.34588220856281e-07	1.34102665354627e-06
186	cg00018181	0.419414742731069	0.280632419842202	-0.579695889289349	3.29492211070036e-29	1.41399135005858e-27
187	cg00018184	0.483190780868332	0.507227798628265	0.0700408858232814	0.0139484435609917	0.0229170162443216
188	cg00018198	0.565939368450083	0.835603350200245	0.562170777509455	4.49463218637196e-38	3.5176008270793e-35
189	cg00018204	0.880553186313135	0.833281120050841	-0.0796068541352705	3.24963084869636e-05	7.98532005739985e-05
190	cg00018229	0.361944946221732	0.159756141634092	-1.17989887737339	2.99398618846699e-33	3.18591217577713e-31
191	cg00018261	0.454420852375699	0.371187856423415	-0.291879525646431	9.96253234801079e-07	2.95006169119801e-06
192	cg00018606	0.514137736387992	0.648397673805127	0.334724008963232	1.57287729240192e-12	8.60478303186765e-12
193	cg00018696	0.900948257623513	0.823870640782753	-0.12902642108732	2.10422520617428e-09	8.37119696375613e-09
194	cg00018845	0.154318513119534	0.332215986594403	1.1062103510263	3.62938974498421e-10	1.56274518874962e-09
195	cg00018896	0.845932822472618	0.7617014556704	-0.151317447255591	6.33105035558619e-10	2.65621171582227e-09
196	cg00019118	0.698849575486565	0.624668882347298	-0.161890290442601	4.50407409290443e-05	0.000108664795236189
197	cg00019151	0.825795905562997	0.864170476510228	0.0655306781832729	2.61982959600031e-07	8.28600849067383e-07
198	cg00019366	0.938893674651328	0.826369990887072	-0.184173924035487	4.73487357343897e-20	5.67143907670888e-19
199	cg00019377	0.119910758608463	0.114069471090434	-0.0720483772212352	3.88557428696573e-05	9.45351010563637e-05
200	cg00019495	0.40524498857458	0.203293072375836	-0.995233291637842	4.91500965495798e-33	4.93426846829986e-31
201	cg00019576	0.979974461232369	0.98355170507686	0.00525674447626106	1.58827377608842e-14	1.05884525786905e-13
202	cg00019877	0.868946564494524	0.756904706947409	-0.199155783118759	1.38965083410091e-14	9.32093043783638e-14
203	cg00020052	0.0480008037191711	0.0653256151226648	0.444590242061121	0.0159219667567145	0.0258739285924082
204	cg00020175	0.928658362225199	0.89948291445838	-0.0460520730327605	3.42068460389648e-09	1.32985471785322e-08
205	cg00020191	0.0863297139705303	0.116707151850164	0.434963858906428	2.19025453446784e-06	6.22843345789738e-06
206	cg00020297	0.0159955657552596	0.0149887269478884	-0.093794166097747	6.93787971641157e-06	1.85603576738758e-05
207	cg00020348	0.869203760538965	0.801416364900837	-0.117142446370944	8.75465558786481e-22	1.27802828715776e-20
208	cg00020390	0.793915253920101	0.839113509916305	0.0798809665982555	1.70259679229938e-08	6.13904701411035e-08
209	cg00020533	0.936746357655031	0.910830034892923	-0.0404765973836883	2.90198048437716e-12	1.54586734307782e-11
210	cg00020720	0.0419022565203688	0.045124701431689	0.106889448384782	0.0225653016350006	0.0356233404059265
211	cg00020794	0.7633388759751	0.776076657713614	0.0238754950250498	0.0184319498126537	0.0295869406123889
212	cg00020991	0.276988459341265	0.316543631142234	0.192578500851017	0.0299119597420853	0.046080698750581
213	cg00021030	0.708736633244031	0.716980401208662	0.0166840620140312	0.00439200712907607	0.00789250236329491
214	cg00021166	0.063845028957529	0.0550765941629296	-0.213134945940187	8.36798383737268e-07	2.50068562619547e-06
215	cg00021237	0.209907595934127	0.158139292309168	-0.408558500877591	3.12179879048525e-12	1.65755274653579e-11
216	cg00021256	0.28885388267276	0.245334069761865	-0.235592290850253	3.35492317828652e-06	9.32877626964391e-06
217	cg00021325	0.0763512666456544	0.102178116981223	0.420362257744302	1.43979887828155e-07	4.69094621007647e-07
218	cg00021476	0.393178148885037	0.546588420585626	0.475271751600962	6.13399314808539e-17	5.243282038984e-16
219	cg00021513	0.673950736742573	0.713713742535792	0.0827024121055649	5.68001538603903e-10	2.39538433607287e-09
220	cg00021527	0.044432001024348	0.0360049929254898	-0.303402132047785	0.00157866038060948	0.00305191050951735
221	cg00021539	0.0205894541407297	0.0199381921628816	-0.0463709788072713	0.0267104526216959	0.0415609394960819
222	cg00022024	0.58550083129777	0.505715611885177	-0.211344902659566	7.69113060164845e-10	3.19842840947071e-09
223	cg00022101	0.860660899456308	0.835155350847742	-0.043400343001155	0.00584800032633142	0.0102854361151589
224	cg00022235	0.752069148412261	0.826930461761673	0.136900699908923	1.8231364025032e-12	9.90855269079772e-12
225	cg00022259	0.933428097667638	0.937874212211324	0.0068555459367296	0.0095658895214077	0.016196149363305
226	cg00022308	0.106120328382318	0.0849796182162642	-0.320512277756673	2.17185893215294e-06	6.17913255391817e-06
227	cg00022633	0.0704725770230872	0.0551242781601477	-0.354374112106128	8.56844433511985e-15	5.87724073967672e-14
228	cg00022858	0.0421792963517453	0.0485898109067364	0.20411879019873	0.00022650756259381	0.000496907062344251
229	cg00022871	0.79157389390119	0.66656658313149	-0.247975040225198	1.9238338927794e-15	1.40976071582906e-14
230	cg00022911	0.059463082105429	0.133929083431257	1.17140313535515	2.95707735906217e-09	1.15727533172958e-08
231	cg00022997	0.613643809589473	0.84843567471642	0.467403799883881	9.73416669810683e-23	1.60247736171196e-21
232	cg00023024	0.5340277834686	0.446167752224274	-0.259328558565524	1.04158295322472e-05	2.72542223303529e-05
233	cg00023132	0.030050194035143	0.0253728039041704	-0.244091348581692	1.52250673111814e-05	3.90170228443934e-05
234	cg00023154	0.11367304881412	0.0928318748651047	-0.292198079538947	8.80649597076024e-17	7.40510377904194e-16
235	cg00023168	0.0540584823890946	0.0488043358353917	-0.147511686709532	0.000548852953132859	0.00113788191732091
236	cg00023174	0.614906036758333	0.663705742343941	0.110177786044473	0.000562947996974814	0.00116504853214991
237	cg00023288	0.150581250492475	0.113711225089331	-0.405167467150465	2.17185893215294e-06	6.17913255391817e-06
238	cg00023351	0.942778375423528	0.875735132736996	-0.106424077012374	0.000290847972750136	0.000627906748726797
239	cg00023415	0.927200065006698	0.867964944602988	-0.0952438912616785	4.94260724470368e-08	1.69637607179404e-07
240	cg00023492	0.0240920396343866	0.0263380332861699	0.128591083233509	0.00997771568956967	0.0168377008380667
241	cg00023750	0.55324250748562	0.654100393294803	0.241600074022831	5.80476571195464e-10	2.44535875252913e-09
242	cg00023808	0.91468582657001	0.928473408834744	0.0215842963591325	0.00837756036586395	0.0143301656009133
243	cg00024192	0.822957999763612	0.811078259670496	-0.0209776790336454	0.00190220979426456	0.00363005580406022
244	cg00024382	0.0466790717831534	0.0747936041631694	0.680139032756052	4.1928133004347e-07	1.29608160431338e-06
245	cg00024396	0.0755587434008352	0.0643242020192331	-0.232237054251441	9.27010515715594e-05	0.000214343730591338
246	cg00024416	0.407789000078796	0.316842461449915	-0.364057169569372	1.54259606996469e-16	1.26505442167216e-15
247	cg00024471	0.572144109014262	0.414462071032878	-0.465138490767048	7.84565538528762e-17	6.63181961850769e-16
248	cg00024472	0.0134039407848081	0.0152825325547375	0.189226422113959	0.0247262015304346	0.0387384282260155
249	cg00024722	0.0766376910802931	0.0694320085613564	-0.14245318960766	0.00122341392043771	0.00240571994825772
250	cg00024790	0.038548138444567	0.0413855476150507	0.102465855715848	0.0130765004228812	0.021598459751609
251	cg00024812	0.0291501201638957	0.0274620986114775	-0.0860599523372318	0.000737294346876323	0.00149899581569392
252	cg00024967	0.53160470904578	0.584645658169261	0.137208617159629	0.0153344682424603	0.0249989685377552
253	cg00025044	0.861391176818218	0.605550748818917	-0.508420674645486	2.22260618839813e-30	1.20945180995222e-28
254	cg00025211	0.405930639823497	0.318538552483273	-0.349765248049844	1.25960493679943e-17	1.15523077557981e-16
255	cg00025331	0.368911807580175	0.448622342262404	0.282225505815631	0.0124922336914115	0.0207115619197437
256	cg00025357	0.239662070561815	0.112571276289599	-1.0901628470055	7.40397892450478e-29	2.97423672279477e-27
257	cg00025436	0.0341724804979907	0.0319919440514161	-0.0951263100942406	0.00302836641452371	0.00559094021232899
258	cg00025591	0.628078381333228	0.531586119571213	-0.240641177752187	3.663816245323e-07	1.13999813964245e-06
259	cg00025647	0.046036000906154	0.323484779611022	2.81286341430888	1.58790593763432e-25	3.7981792316529e-24
260	cg00025715	0.924280992435584	0.898278171538886	-0.0411692384885271	1.63377021390161e-10	7.28465026332076e-10
261	cg00025795	0.827023430974707	0.839781400633109	0.0220856319387847	0.00645573917796165	0.011271765515805
262	cg00025991	0.595688567685762	0.637367425477829	0.0975670163750766	1.6138217032351e-06	4.66305136716191e-06
263	cg00026033	0.526130298045859	0.696523137245498	0.404751145014152	2.09478603860877e-30	1.14496349790269e-28
264	cg00026186	0.474543259002443	0.441902793831986	-0.102810555981622	0.000256367151322854	0.000558028852349393
265	cg00026222	0.0352383244031203	0.0436808250797381	0.309854782194243	0.020430743849267	0.0325202537755774
266	cg00026290	0.587110144984635	0.547086808436653	-0.101861416653552	0.0301713501745641	0.0464468459889937
267	cg00026327	0.452094754156489	0.639145511882779	0.499519244020507	1.73079172584347e-24	3.58230297555957e-23
268	cg00026412	0.760678206012135	0.878398546128205	0.207589395112573	4.488051824235e-29	1.87734902498102e-27
269	cg00026455	0.799844465566149	0.851641845727715	0.0905273520851737	6.0218322799514e-27	1.77141938619771e-25
270	cg00026457	0.949684978528091	0.930320082016355	-0.0297218649761164	0.000735004836904498	0.00149483525701814
271	cg00026546	0.858756260341975	0.809484473248759	-0.0852453028237984	1.34637747514711e-17	1.23159845228886e-16
272	cg00026553	0.796108280474352	0.826198052111561	0.0535229905178465	2.07989111975256e-05	5.23965547626767e-05
273	cg00026703	0.0796176965960129	0.149570940550133	0.909668869050935	2.25726553361031e-10	9.9243034525547e-10
274	cg00026776	0.937930217279962	0.903178404757908	-0.0544695978361997	0.00113153595605136	0.0022359299058346
275	cg00026803	0.744200629383027	0.646213225736828	-0.203681332721338	2.32500582733367e-09	9.20179077762641e-09
276	cg00026857	0.926040169214404	0.93095198086285	0.00763197930848347	0.0021712233894131	0.00410593151974946
277	cg00026909	0.482899566622016	0.366029711743687	-0.399762407563276	3.64435472011155e-06	1.00907968812185e-05
278	cg00026919	0.917851517807895	0.900403279455143	-0.0276894742171093	0.00401777606635474	0.00726977889417605
279	cg00027081	0.883669968875581	0.920856174008969	0.0594681877189865	2.7032625695004e-14	1.76271066170286e-13
280	cg00027083	0.0527332381215034	0.209730006714789	1.99174879275039	4.49038581888428e-12	2.34662389124308e-11
281	cg00027114	0.659147794697029	0.766355125422672	0.217411101457254	4.67799115364172e-21	6.28276526311325e-20
282	cg00027232	0.847860258253881	0.824729552866975	-0.0399053986056442	0.0071014754132108	0.0123074893787579
283	cg00027400	0.136395197383973	0.162496456150028	0.252615408589633	0.000611119254065642	0.00125820024048872
284	cg00027466	0.811644193719959	0.780804448547927	-0.0558861489122622	0.0271828963953592	0.0422326123750816
285	cg00027570	0.863672400717044	0.789946948967601	-0.128728419544398	8.74908790426929e-06	2.3116259938829e-05
286	cg00027650	0.468407040422347	0.598176927504257	0.352809504301833	3.25491491265162e-13	1.90335635071513e-12
287	cg00027669	0.563760473957923	0.660174747595866	0.227765622887396	2.57503856407131e-17	2.28825568853309e-16
288	cg00027990	0.819199784295958	0.740200359121322	-0.146299499873599	1.40526291115798e-19	1.59690400593949e-18
289	cg00028013	0.359717881766606	0.4905266798964	0.4474657288126	2.91199169299664e-10	1.26570171229723e-09
290	cg00028014	0.475210587227169	0.576770102400537	0.279429404284098	4.1950328070448e-08	1.45116620647261e-07
291	cg00028034	0.597822951304074	0.64459754190748	0.108680401602061	3.52886528800021e-09	1.37000945784606e-08
292	cg00028135	0.444241009376724	0.489991673661239	0.141414654935832	0.0111722916773506	0.0186848228725594
293	cg00028338	0.90555528425656	0.916028434734646	0.0165896616143046	9.52675324849163e-13	5.32260367108303e-12
294	cg00028429	0.148513999093846	0.126480198565913	-0.23168738971557	7.22345566804021e-05	0.000169519090748697
295	cg00028431	0.651895955795446	0.755813228134967	0.213388043523355	5.19394889813234e-13	2.97707094243705e-12
296	cg00028598	0.953686471712237	0.897289773735581	-0.0879410832288708	0.00114869127581736	0.00226804596746571
297	cg00028636	0.0811175429438185	0.0585283310151323	-0.470878814081832	1.24097698232366e-10	5.60210514035656e-10
298	cg00028678	0.532929522890237	0.648202290822322	0.282499362504273	1.29954639529583e-07	4.25424248188225e-07
299	cg00028757	0.985257368410685	0.978883716635891	-0.00936314417895317	0.013425722896427	0.0221276405668906
300	cg00028829	0.0624111506185486	0.0564366093911125	-0.145172493571545	0.0096374297952301	0.016306493604966
301	cg00028844	0.763198748128595	0.706416926664908	-0.111538892656203	1.58837243556518e-14	1.05884525786905e-13
302	cg00028929	0.73259139153731	0.684051122329073	-0.098904600001622	0.00408358538109531	0.00737939315498071
303	cg00028935	0.111052005358128	0.4965915315715	2.16082421423116	3.07289399536459e-35	6.16986944571325e-33
304	cg00028993	0.720992002206288	0.775475587544066	0.105098108955017	1.73319412318679e-07	5.59580510018032e-07
305	cg00029233	0.0539502826806398	0.0439796949567136	-0.294792921260496	2.40619971027888e-08	8.54300507321877e-08
306	cg00029246	0.711364794933417	0.574668099354901	-0.307860612615163	7.5950694264783e-05	0.000177733750142118
307	cg00029397	0.0830058309037901	0.0782859109331159	-0.0844599949548095	0.00143664496212527	0.00279551583299276
308	cg00029619	0.954203931920258	0.932072522122833	-0.0338554195742366	2.70649783619471e-19	2.976862334004e-18
309	cg00029678	0.872712700929793	0.883457845511883	0.0176545043220429	0.000385561915400605	0.000817821327925207
310	cg00029821	0.938492319360177	0.925424579726133	-0.0202295199667148	0.000100191274959973	0.000230585913546431
311	cg00029825	0.658759633795603	0.554856585289815	-0.24763723123955	2.69299002971615e-05	6.68735141592865e-05
312	cg00029931	0.474366575722953	0.38133700448452	-0.314935824681643	2.92641227416188e-09	1.14586034901867e-08
313	cg00030176	0.062280917579387	0.116979322645627	0.90939143567952	5.13643824033756e-08	1.75976209797309e-07
314	cg00030420	0.747379975967221	0.871705319671935	0.221998602678782	1.00998947674198e-35	2.4491818054876e-33
315	cg00030422	0.0968234555984556	0.075886269454903	-0.351517710417015	1.26326448746371e-13	7.69294449856226e-13
316	cg00030432	0.741678496572374	0.725961419938128	-0.0309010611435921	0.0074551267530528	0.0128721978752317
317	cg00030476	0.912719509888898	0.90877247895633	-0.00625242482565919	0.0144204331677589	0.023629349443093
318	cg00030508	0.106109242770467	0.210862249694237	0.990750505662314	6.18807158191028e-14	3.89007105447881e-13
319	cg00030523	0.927989686588921	0.85473663936785	-0.118628805085926	5.32823678084102e-21	7.10739757845883e-20
320	cg00030588	0.663622825230478	0.580317288783904	-0.193521598245901	4.26868587402739e-07	1.31834000197863e-06
321	cg00030774	0.292988550941612	0.24817852466486	-0.239466007960229	9.23506793746476e-10	3.81062195496616e-09
322	cg00030795	0.0140612107004964	0.013390960814408	-0.0704613397632237	0.0224642496916493	0.0354776005715603
323	cg00030807	0.879677805137499	0.825255829876016	-0.0921337871834584	3.75530935426311e-09	1.45292552250466e-08
324	cg00030816	0.0585090250965251	0.0547671245113792	-0.095349044316551	0.0108489894915456	0.0181857482448728
325	cg00031063	0.938708568079742	0.94629934770618	0.0116193032692885	0.000926183620712975	0.00185522651593487
326	cg00031105	0.437725258056891	0.562257182426437	0.361204551301614	7.28686005283348e-15	5.03711112946741e-14
327	cg00031162	0.558085667993066	0.709557391064534	0.34643278086746	2.28739510077005e-27	7.1964438426639e-26
328	cg00031187	0.532304484477189	0.670733592532195	0.333488138238102	4.24562669728199e-13	2.45414057082955e-12
329	cg00031235	0.859962000630368	0.872391059737644	0.0207020728439912	0.00665912603500008	0.0115985500151258
330	cg00031256	0.0195980133559215	0.0252591662869613	0.366099605567736	0.0218166900898963	0.0345469573219537
331	cg00031346	0.77042472913876	0.581701036595602	-0.405376136574261	1.39100426936942e-21	1.98636305436554e-20
332	cg00031476	0.144119588684895	0.114929024077316	-0.326523258487044	0.000728183589971462	0.00148172059911085
333	cg00031491	0.853143706169727	0.875971646802082	0.0380953998084295	1.38118829456382e-08	5.026993997498e-08
334	cg00031556	0.916266334410212	0.827488851651119	-0.14702713727275	2.11234011070127e-12	1.14106462166337e-11
335	cg00031708	0.67973417579387	0.838710853977314	0.303202865768272	9.9237608212061e-27	2.8248222668574e-25
336	cg00031759	0.0557792599085966	0.0516113234130315	-0.112041167944253	0.0120182374582363	0.0199855505834689
337	cg00031779	0.891898662437948	0.860368031607473	-0.0519258803439684	0.00100256815466318	0.00199745610614427
338	cg00031973	0.573683552320542	0.419757850308161	-0.45069784939699	2.24571401873497e-12	1.21003669092161e-11
339	cg00032205	0.220544008549366	0.241762512889997	0.132523993413795	0.00944769937518344	0.0160109188131708
340	cg00032609	0.300193358482389	0.155790839108852	-0.946281657120073	8.70513944359816e-35	1.46151269457161e-32
341	cg00032610	0.948408721731936	0.924558838940982	-0.0367437944668239	0.000505282040407977	0.00105343649636572
342	cg00032643	0.832708773934284	0.678736992493825	-0.294959380198265	3.42409481298788e-05	8.38972302157792e-05
343	cg00032664	0.901028295642581	0.872898637857023	-0.0457582768182682	1.63877869913158e-05	4.18213331436402e-05
344	cg00032686	0.0135435682767315	0.014142034581165	0.062381801384376	0.000528320942110995	0.00109822742774794
345	cg00032701	0.778108083484359	0.820069576009017	0.0757757480764283	9.62106384600442e-09	3.56034795698673e-08
346	cg00032756	0.129222945394374	0.0989624391472218	-0.38490929979179	7.57201203105547e-12	3.86822477682926e-11
347	cg00032805	0.0587304861713025	0.102013240725197	0.79657493213838	0.000909341981286503	0.00182338614089793
348	cg00032852	0.087376556220944	0.0634810744861987	-0.460919698288218	1.83932803447387e-14	1.2186123305939e-13
349	cg00032879	0.608475650066977	0.559697684596753	-0.120551750945154	0.00427539875863242	0.00769838267973877
350	cg00032884	0.832768260972343	0.630038940981798	-0.402474084316697	3.13135742419803e-20	3.83110371603498e-19
351	cg00032912	0.745536438223938	0.694877450298568	-0.101520301945631	0.0188174488868868	0.0301492444607582
352	cg00033304	0.770233904932629	0.671131500155879	-0.198701157651049	2.98650828866273e-06	8.35325727915457e-06
353	cg00033334	0.911512122764164	0.864086943931509	-0.077085360848807	0.000261543806410162	0.000568534871595053
354	cg00033371	0.989245659325506	0.983499600709849	-0.00840436307816144	0.000330709285517552	0.000708366687526533
355	cg00033490	0.928150989874714	0.900704597232548	-0.0433054943545469	0.0114482052270467	0.0191109963917206
356	cg00033516	0.0422645477109763	0.0673215220988513	0.671619784328316	3.31674024911356e-11	1.58812431946153e-10
357	cg00033533	0.0496766566858404	0.0459307267560373	-0.113108469947151	0.00907815693417564	0.0154302991344139
358	cg00033551	0.806387833898038	0.931202124751193	0.207620477257866	3.74938501838976e-24	7.39872913909687e-23
359	cg00033666	0.738440411512095	0.669957648864481	-0.140411608337929	0.00267797574627986	0.0049886657165725
360	cg00033668	0.0156283842880782	0.0194419080793304	0.315001180069646	2.99241978682434e-05	7.38783059997919e-05
361	cg00033773	0.586484051690174	0.718475724237991	0.292847534457964	1.58712231117398e-21	2.25255974412206e-20
362	cg00033806	0.975442735009062	0.953374848317705	-0.0330136143924192	1.3893152364692e-06	4.04768822649591e-06
363	cg00033834	0.69545667008116	0.558142472841075	-0.317327196506222	8.65974025454146e-16	6.57362902475602e-15
364	cg00033877	0.930886302300843	0.882472026307585	-0.0770544221676782	1.51042194065061e-15	1.1177961173653e-14
365	cg00033915	0.886000605744228	0.927471544881172	0.0659953349468115	3.19198625421863e-06	8.89820046891826e-06
366	cg00034003	0.801801427192499	0.852094558022974	0.0877685515859832	2.60288536572836e-08	9.20515937860865e-08
367	cg00034019	0.0238101243006855	0.0215497056284323	-0.14390699015182	2.61982959600031e-07	8.28600849067383e-07
368	cg00034039	0.104969301079505	0.0952330811290439	-0.14043274960913	0.00061886201171846	0.00127304531535101
369	cg00034076	0.131336587936333	0.174287911580613	0.408203628888466	0.00523669670118377	0.00928827180834668
370	cg00034101	0.393019985619731	0.470416430250126	0.259335772687669	2.14222592924081e-07	6.84377048390789e-07
371	cg00034336	0.638038798164053	0.556119146742128	-0.198250145891537	1.33904341216613e-05	3.4554482926201e-05
372	cg00034376	0.0395976311953353	0.0347280468356555	-0.189312854777512	3.82933259553434e-06	1.05765705024183e-05
373	cg00034416	0.0131209892837444	0.0116911880380824	-0.166454957525601	7.28694600469351e-10	3.03722804399465e-09
374	cg00034468	0.273496802852415	0.472841038154392	0.789831285138566	2.67853238716671e-22	4.16498783620019e-21
375	cg00034559	0.786953667953668	0.800440514161011	0.0245154915676449	0.0227176320780977	0.0358457438328273
376	cg00034574	0.937534478173509	0.928832354492913	-0.0134535198958312	0.014216420469626	0.0233230770358445
377	cg00034611	0.715546235521236	0.722820600613924	0.0145926333353203	0.000684169340039408	0.00139810282011225
378	cg00034769	0.261617717279962	0.235819611981103	-0.149776541061393	0.0202457220188265	0.0322504956947674
379	cg00035074	0.930839475809629	0.873105887431353	-0.0923757652346465	9.28569090513218e-16	7.02957382279567e-15
380	cg00035197	0.689089388149082	0.698527101369337	0.0196249498594272	0.015996778273201	0.0259849546084003
381	cg00035220	0.786016627925301	0.526153519269047	-0.57907602699884	6.70801119306179e-20	7.89831905031174e-19
382	cg00035249	0.0153306762666457	0.0146051565984796	-0.0699435115274261	0.00241244539879019	0.00452935617374028
383	cg00035268	0.851130732408794	0.838503810043406	-0.0215634055261563	0.000102330769377774	0.000235189847745283
384	cg00035316	0.252530041958868	0.406591914074678	0.687126497774547	4.27693640336749e-08	1.4782067538705e-07
385	cg00035326	0.0771149141123631	0.0702441179644596	-0.134632482633925	0.0264769797494038	0.0412281320196649
386	cg00035630	0.699380803325191	0.447424677450299	-0.644433367734908	3.50234026781567e-22	5.36648359000009e-21
387	cg00035636	0.159187866401387	0.291474882491187	0.872641191073381	1.48159486531454e-06	4.30098299852359e-06
388	cg00035673	0.791280062642818	0.816721421976546	0.0456556619298786	8.59528086311402e-08	2.87235631444278e-07
389	cg00035923	0.878356496729966	0.834947724166047	-0.0731207285664563	7.05300387804961e-18	6.64811971461726e-17
390	cg00035945	0.0699475868725869	0.063171871627617	-0.146991970229408	0.0281493169282546	0.0436019295177686
391	cg00035969	0.571301748286187	0.42408797033502	-0.42988938475897	2.84836340628288e-10	1.23922745626722e-09
392	cg00035980	0.916388966590497	0.895262060241253	-0.0336500400737585	0.00198065373000955	0.00376914190663944
393	cg00036011	0.071998027145221	0.341625923883067	2.24638817615141	1.67721804183778e-05	4.27405307154446e-05
394	cg00036110	0.769021406902529	0.669810616561548	-0.199270515319577	1.86159161171218e-08	6.68440653128207e-08
395	cg00036119	0.306879216570798	0.263900997625842	-0.217674137930663	6.77756708828727e-07	2.04684665975197e-06
396	cg00036137	0.777204079662753	0.794972014916425	0.0326106008018672	1.19502704629299e-06	3.50759389712245e-06
397	cg00036258	0.907656968520999	0.891065638264707	-0.0266154532873209	0.000909341981286503	0.00182338614089793
398	cg00036299	0.141320763730202	0.271668793016619	0.94287539961079	5.4935109256008e-08	1.8760301946437e-07
399	cg00036324	0.631042069182886	0.593305226144512	-0.0889616965533209	0.00296995697568163	0.00549193874228914
400	cg00036347	0.375017112520684	0.260993232451618	-0.522944030938038	6.35290153989439e-18	6.01827705811273e-17
401	cg00036386	0.0262131037743283	0.0245046805678793	-0.0972308461956022	0.000599671368105932	0.00123613655902479
402	cg00036588	0.885953860018911	0.892221481330488	0.0101703172021226	2.79650340935253e-05	6.92905989602434e-05
403	cg00036599	0.887152293948467	0.922446532290942	0.0562835031812228	7.98010263555251e-20	9.31239142583942e-19
404	cg00036614	0.921012756086991	0.885217554977338	-0.0571890759962167	1.45642365345605e-06	4.23156877397988e-06
405	cg00036723	0.190218290520842	0.249356818508837	0.39055567732571	2.44646952461712e-07	7.7647344736553e-07
406	cg00036732	0.519136979946419	0.622441372694789	0.261822697557644	3.31069625893436e-15	2.36911552906586e-14
407	cg00036871	0.456498771767394	0.535272688793496	0.229663065361654	7.18892942705352e-15	4.97216343503345e-14
408	cg00037056	0.789394186825309	0.802189798916041	0.0231977250452145	1.23832527020377e-05	3.21019255321122e-05
409	cg00037153	0.0398082095579545	0.0601013615434423	0.594331689071833	0.0169189117730003	0.0273509936600942
410	cg00037186	0.127986246158695	0.138485609367131	0.113747285847555	0.00635615182893761	0.0111101662202218
411	cg00037223	0.899781302694823	0.829072463368426	-0.118076185250528	4.65711621933603e-15	3.28206550711415e-14
412	cg00037388	0.0763485609881018	0.0659599432840116	-0.211010807204115	0.00301156840743668	0.00556259146584118
413	cg00037400	0.0527462345362856	0.135512371399794	1.36128455521286	1.35640964184801e-12	7.46728999204641e-12
414	cg00037457	0.535365033291309	0.752851359145303	0.491842137158318	4.52808031028336e-21	6.09331074432065e-20
415	cg00037681	0.829681180561027	0.676523050912492	-0.294417970821239	2.46678551092439e-10	1.08027825254197e-09
416	cg00037763	0.845127945985344	0.870299460418715	0.0423421307357685	3.56566017638769e-09	1.38360794205324e-08
417	cg00037856	0.418184229966118	0.479513783304156	0.197433627281304	0.0173166994976825	0.0279381797098372
418	cg00037930	0.929928850169411	0.898706587088419	-0.0492701619114978	4.47644915135586e-09	1.71713573497736e-08
419	cg00037940	0.936554485462138	0.921584424686443	-0.0232465932582749	0.0132978224524328	0.0219343213373969
420	cg00037952	0.511894057796864	0.581205675795583	0.183203532519704	0.00307071303600922	0.00566372440760539
421	cg00038167	0.487301566070444	0.572058463032687	0.231347735572563	4.89526856293297e-08	1.68094969887773e-07
422	cg00038233	0.920008685288787	0.808736000263795	-0.185978647563454	2.6236333877852e-19	2.89070622110999e-18
423	cg00038342	0.936077740130801	0.883912119595194	-0.082725407905934	1.97546269329465e-09	7.88161708389648e-09
424	cg00038446	0.880732347726735	0.822140650854937	-0.0993184248835588	2.14336208330267e-14	1.41165172850214e-13
425	cg00038675	0.495582029587897	0.322950532986403	-0.617810673333357	2.55624628156358e-17	2.27167355625769e-16
426	cg00038711	0.105620255496021	0.093288878630183	-0.179109529875223	7.38054105370674e-05	0.000172990294836871
427	cg00038736	0.725095054566228	0.646805012710137	-0.164839274432554	0.000202661681539123	0.00044755418639552
428	cg00038857	0.868240207627452	0.679909791601717	-0.352750887791751	7.93218922441686e-31	4.73626108252575e-29
429	cg00039016	0.876397760223781	0.787546149787765	-0.154221330149082	1.16162325882239e-07	3.82399953572528e-07
430	cg00039129	0.916065236191002	0.757390819923739	-0.2744124063984	4.95435119439332e-14	3.14711230557854e-13
431	cg00039326	0.608592474982271	0.504992033382096	-0.269215867102918	5.95224863539367e-06	1.60514139924192e-05
432	cg00039480	0.686308685288787	0.725388858845536	0.0798969750973584	1.25787205484229e-05	3.2575052069507e-05
433	cg00039564	0.103625805689071	0.101551072567687	-0.0291778414466037	0.0312954055812963	0.0480353081642212
434	cg00040007	0.0199994917658183	0.0411697630638624	1.04162180764015	3.78919657712672e-13	2.19981658349782e-12
435	cg00040027	0.870968378181388	0.890350419074798	0.0317529150292166	0.00079915586860126	0.0016164314823465
436	cg00040268	0.290251049956662	0.483497031703398	0.736205746783404	1.33287879626926e-26	3.72335463158787e-25
437	cg00040312	0.351916696871799	0.511891983021176	0.54060544665463	9.62631346240744e-08	3.19822014096255e-07
438	cg00040367	0.0192690075644157	0.0195955550492818	0.0242441696017703	0.00141554694755464	0.00275793739983113
439	cg00040380	0.0394072610511386	0.0339805420993309	-0.213752612026641	1.12699490311842e-05	2.93643920851866e-05
440	cg00040426	0.595098140414467	0.657409797597065	0.143665347922732	3.323807380544e-10	1.43659235426891e-09
441	cg00040427	0.812048431959656	0.833957314923619	0.0384077682134103	7.85769812940174e-09	2.93529095755122e-08
442	cg00040455	0.380233078559609	0.445008072136022	0.226947460402813	0.000112111741291393	0.000256302194507104
443	cg00040466	0.812707302419037	0.747285222067675	-0.121076864788343	9.13180582186926e-07	2.71689725407882e-06
444	cg00040566	0.9552902657395	0.941569434518813	-0.0208716758645945	0.0323168696704339	0.0494658780439351
445	cg00040588	0.463767867977307	0.369495906376652	-0.327844485810837	1.39582830586431e-11	6.94182616956544e-11
446	cg00040590	0.75719556772516	0.618229734526008	-0.292522922120111	4.30896528315252e-19	4.63503168018827e-18
447	cg00040862	0.853590951264676	0.649298166023166	-0.394663748138678	1.93717441241593e-15	1.41887219677313e-14
448	cg00040873	0.092850416633835	0.110887551260222	0.256117122218947	0.000155337297394334	0.000348383873058791
449	cg00040923	0.551058152430857	0.680012523082088	0.30335674270795	4.5446487555678e-24	8.8670772643854e-23
450	cg00040945	0.0132892413915373	0.0141267764214969	0.0881735441550724	0.0141153556458464	0.0231714309404107
451	cg00040986	0.938696843235364	0.886694323604883	-0.0822224678507816	2.18328592602364e-10	9.61518127755419e-10
452	cg00041014	0.885309130486171	0.713996491522578	-0.310264315486284	1.54649843735506e-29	7.05427815488927e-28
453	cg00041368	0.946565165274604	0.903379881412024	-0.067369045350751	6.18848160756394e-16	4.76982386667338e-15
454	cg00041401	0.454562007525018	0.222735214873258	-1.02914743909698	9.48766303758865e-25	2.0365414792516e-23
455	cg00041575	0.780259202387519	0.591539874457421	-0.399478046531596	5.33963918030245e-16	4.14386133713927e-15
456	cg00041599	0.184706740012607	0.320309925897504	0.794231993920428	0.00273111414666651	0.00508174389110592
457	cg00041636	0.807511324954692	0.752052821410585	-0.102648498017639	3.15998930992843e-12	1.67705463517099e-11
458	cg00041666	0.268619402529352	0.353569180316075	0.396429009128072	1.91839101018065e-07	6.16356678743045e-07
459	cg00041872	0.16280167638484	0.178511647161802	0.132902652079102	0.00180554631527587	0.0034578346322773
460	cg00041898	0.956367756677961	0.939216279766901	-0.0261080759302491	3.85147138342874e-20	4.65900042877604e-19
461	cg00042081	0.946522374123395	0.926172067675484	-0.0313563614922312	6.28051041482091e-09	2.37136183139501e-08
462	cg00042144	0.024863359861319	0.0757560457085302	1.60733976208046	0.00540517143526291	0.00956385581249607
463	cg00042186	0.165949112560082	0.162824474807549	-0.0274233411398539	1.78749582820272e-06	5.13835662559385e-06
464	cg00042325	0.714822649909385	0.760805617640711	0.0899425504001647	1.50346161253119e-08	5.4534612723364e-08
465	cg00042409	0.216323468402805	0.273670954339433	0.339252136291918	5.73314616722351e-05	0.000136422810020483
466	cg00042478	0.955190934520526	0.957848926832778	0.00400898577455544	0.00114869127581736	0.00226804596746571
467	cg00042568	0.163568911039319	0.127438481138636	-0.360097588946282	3.39447308319752e-11	1.6233931009099e-10
468	cg00042611	0.978713285990072	0.94883596429171	-0.0447275900348679	2.24474915235386e-10	9.87393848962868e-10
469	cg00042657	0.965121288708534	0.969002830403607	0.00579061955443569	4.55029084463589e-06	1.24520374033621e-05
470	cg00042837	0.170768015719801	0.349386788052471	1.03278726595604	7.89534660537605e-12	4.02599658144147e-11
471	cg00042874	0.0155916092112521	0.0145728236888175	-0.0974893895214377	6.29943647203612e-05	0.000149062525591393
472	cg00042882	0.497589486644078	0.369387663972757	-0.429820316652757	4.23577000971794e-08	1.46460395927693e-07
473	cg00043043	0.917623365968009	0.924409196263699	0.01062948419384	0.00011856205786239	0.000270217844489674
474	cg00043095	0.023711888346072	0.0245224082112281	0.0484901057068603	0.00695713459141323	0.0120768452098666
475	cg00043364	0.678469551256796	0.757839643636538	0.159608540180516	2.94431389062306e-10	1.27921775304419e-09
476	cg00043371	0.015070138286975	0.0135572333868918	-0.152629856532465	2.39474313702058e-05	5.98607756899328e-05
477	cg00043379	0.0362633933496178	0.0846254844240869	1.22257825548177	2.84838343948602e-10	1.23922745626722e-09
478	cg00043510	0.200569287290206	0.361054991126886	0.848117879781891	5.95224863539367e-06	1.60514139924192e-05
479	cg00043599	0.428448752068395	0.583969908750809	0.446771380781924	9.94740112777992e-24	1.85513859074104e-22
480	cg00043788	0.138841691947049	0.378822057483393	1.44807948503941	5.64920580399978e-23	9.57616998784374e-22
481	cg00043790	0.725440111102356	0.739960621957361	0.0285919806012129	0.00690368982690596	0.0119897087081516
482	cg00043800	0.739322277598298	0.791956677618168	0.0992181268191205	8.67762442450223e-13	4.8667512049754e-12
483	cg00043949	0.976397998581672	0.960776596561069	-0.0232683288486671	1.29747450930333e-17	1.1884746342653e-16
484	cg00044050	0.0393295228902372	0.0479731594282837	0.286614771105993	0.021718629330011	0.0344035573394791
485	cg00044097	0.748270759790403	0.762208552962901	0.0266253971802318	0.0134257709974889	0.0221276405668906
486	cg00044107	0.424947543534788	0.346965752775846	-0.292491494029068	2.18055089115708e-08	7.77649646382468e-08
487	cg00044170	0.0151036147663699	0.0142010647737356	-0.0888947680081831	0.00647246365930396	0.0113000498205145
488	cg00044245	0.0958695896698448	0.109877598983189	0.196752127886454	0.00320105561328436	0.00588788089301685
489	cg00044289	0.0647132357576235	0.0583232559533802	-0.149989554122715	0.00532033576012795	0.00942482468624056
490	cg00044372	0.687037000630368	0.443416116093911	-0.631726591658528	3.28470419270342e-20	4.00832156967987e-19
491	cg00044463	0.184941266448664	0.133392500419674	-0.471389615396498	5.38289251850407e-11	2.52189382357823e-10
492	cg00044466	0.298099139153731	0.483439658624907	0.697543619267079	5.27665628388617e-23	8.97779456666157e-22
493	cg00044665	0.250009487038058	0.366895884193866	0.553387879190034	1.18291207072322e-11	5.92443601944785e-11
494	cg00044796	0.172346526081475	0.500220865608288	1.53725301842673	2.75353539763527e-23	4.84870055210085e-22
495	cg00044871	0.381900199944843	0.469659356339481	0.298419074909234	1.47709226864548e-10	6.61535078108444e-10
496	cg00044950	0.964575136908045	0.971482885081177	0.0102949562555325	8.16565308262261e-11	3.75589683666246e-10
497	cg00044995	0.095771000118194	0.145859135710689	0.606914977754917	0.0250015607260506	0.0391259801885113
498	cg00045118	0.691851717752738	0.473908442648505	-0.545854500307444	1.63134817678738e-14	1.08602214903368e-13
499	cg00045190	0.0204511169332598	0.0145016265378067	-0.495964912280803	4.1578336045019e-06	1.14345903259213e-05
500	cg00045515	0.923861076747301	0.688327912539869	-0.424579912174523	1.39335143583419e-35	3.19648372299059e-33
501	cg00045689	0.846894536482547	0.866199873498165	0.0325176393399615	3.81085498557954e-11	1.81294389372275e-10
502	cg00045690	0.914895902608147	0.878139107052927	-0.0591581051583057	8.15109848327036e-07	2.43915275316606e-06
503	cg00045748	0.714817586281617	0.857321784095542	0.262261673302874	2.20506376132774e-37	1.10688339623473e-34
504	cg00045753	0.911229173233	0.887601781217775	-0.0379013733295723	0.0022469242605405	0.00423825634779414
505	cg00045762	0.755858950240328	0.590654332238183	-0.355802969224313	1.32329317196721e-12	7.29372321298261e-12
506	cg00045787	0.788148217240564	0.864426295594619	0.133275994302214	5.08070896044837e-28	1.78285095921393e-26
507	cg00045902	0.422382742691671	0.319009015204202	-0.404953696481701	8.05215146036704e-13	4.53109022677206e-12
508	cg00046018	0.016757001024348	0.0154061680136214	-0.121255911165221	8.1207008068324e-08	2.72184492157364e-07
509	cg00046021	0.908730356157907	0.826532271757117	-0.136781122615519	1.30259802594786e-06	3.80662141563404e-06
510	cg00046026	0.527112294145457	0.442135769442912	-0.253620886079065	4.72094254805116e-15	3.32486908303055e-14
511	cg00046099	0.589383992593176	0.514231130242931	-0.196790928140391	1.97213114015785e-07	6.3274898934676e-07
512	cg00046105	0.853918316129541	0.823382848509557	-0.0525346746538722	7.20729770738683e-09	2.70453524448848e-08
513	cg00046336	0.833378402017177	0.863727000047963	0.0516036774936221	2.06404656124488e-05	5.20225182683103e-05
514	cg00046499	0.117037019344417	0.198275296170172	0.760540005185083	0.0035541003019768	0.0064853958770993
515	cg00046560	0.0964332006934048	0.0814896070649176	-0.242913858901146	6.99396784536347e-06	1.87028676669968e-05
516	cg00046625	0.0226628299582381	0.0478292387107604	1.07756480343183	3.68882401124022e-05	9.0021077888245e-05
517	cg00046744	0.0570041190607517	0.115804503705125	1.02255328581476	2.01892932990951e-14	1.33242525524831e-13
518	cg00046815	0.0503457588054527	0.062669249862107	0.315887475692746	1.32402326134336e-07	4.33041864217412e-07
519	cg00046991	0.945954255968797	0.92629365332502	-0.0303007913232491	0.000599673988546261	0.00123613655902479
520	cg00047185	0.840441094082421	0.803490626274011	-0.0648655123859255	0.0033272271029428	0.00610180058975393
521	cg00047287	0.854680162122764	0.908112808460635	0.0874868879436151	1.62491184950317e-20	2.05188545933228e-19
522	cg00047338	0.870757627452525	0.78194335235857	-0.155207109511662	8.82012708281019e-18	8.22498467259706e-17
523	cg00047469	0.0931350120163896	0.0832693206072088	-0.161538565468204	5.71602451776896e-06	1.54463241428162e-05
524	cg00047501	0.673019687179891	0.776282030744143	0.205932185477706	2.66559149174235e-10	1.16355302161667e-09
525	cg00047683	0.616135751713813	0.705253971917792	0.194894634459705	7.69113060164845e-10	3.19842840947071e-09
526	cg00047694	0.165683854700181	0.202675783591933	0.290740696946903	0.00737938973795821	0.0127504432208553
527	cg00047815	0.933651732526988	0.913967237823449	-0.0307420500735175	0.00114524290812812	0.00226137993414954
528	cg00048370	0.449025100464896	0.37139898378858	-0.273826225933291	2.7755027510908e-05	6.8800947313523e-05
529	cg00048436	0.798957582144827	0.680665819324204	-0.231172245934015	1.38590821833504e-09	5.61694244911591e-09
530	cg00048743	0.238703525135923	0.514408000791386	1.10769320957846	1.06616993533306e-23	1.98020075626929e-22
531	cg00048746	0.066507888464266	0.0612210328784863	-0.119498082819406	0.0046091897935295	0.00825147701946546
532	cg00048759	0.400281604089512	0.544179752512051	0.44306796401852	1.61319052119462e-13	9.72024352261217e-13
533	cg00048832	0.0641635095737137	0.127184093743255	0.987093290843478	1.08782626596893e-07	3.5924317185872e-07
534	cg00048838	0.0527377580568907	0.0548836956521739	0.0575413883198568	0.000373226382656636	0.000793396089202807
535	cg00049033	0.0394338753841305	0.15020962193338	1.92946982598875	2.93785409133379e-20	3.60537591940641e-19
536	cg00049102	0.95499473051769	0.927223057507374	-0.0425763299694213	2.28422768348685e-07	7.27363727569471e-07
537	cg00049156	0.690683115002758	0.729868529820859	0.0796126619986701	5.90207657308663e-05	0.000140202310702613
538	cg00049253	0.0810022545504688	0.0742536259862347	-0.125500585386991	0.00584800032633142	0.0102854361151589
539	cg00049382	0.0677934963753841	0.0934739759946282	0.46341788335197	1.48052264766792e-07	4.81756414568254e-07
540	cg00049400	0.961136057048302	0.965594332597904	0.00667653714306993	1.56438316577789e-05	4.00271387513178e-05
541	cg00049440	0.0936659620991254	0.231335777836399	1.30439162935736	5.26365308219672e-10	2.22773485691664e-09
542	cg00049475	0.610549792175557	0.637466719225881	0.0622410677758902	0.0310944945652096	0.047749491103442
543	cg00049502	0.0437222844929478	0.0474474465814528	0.117961665748294	0.00825171777877047	0.0141317546231502
544	cg00049616	0.920780244858561	0.886464397827286	-0.0547941903052272	4.1182426605041e-07	1.27428867384519e-06
545	cg00049664	0.571971905287211	0.609419646754119	0.0914917261043099	0.0275419054197518	0.0427433291863125
546	cg00049691	0.95720221219762	0.944519809827574	-0.0192426758984063	1.03910095543479e-09	4.26551165178387e-09
547	cg00049709	0.70248888089985	0.571929798676227	-0.296637315548305	9.74404897079739e-10	4.01145917626132e-09
548	cg00049718	0.0212461754392877	0.0193209327561812	-0.137038417790897	1.66980704633787e-06	4.81703609234215e-06
549	cg00049729	0.371758474509495	0.414214044701312	0.15601084170591	0.000732726591502799	0.0014903218886375
550	cg00049883	0.168753865928611	0.0918845967529197	-0.877025614782363	5.03543937132476e-12	2.61916240670651e-11
551	cg00049894	0.902029478567489	0.884184123120458	-0.028827753189003	0.00340134251517462	0.00622753870595614
552	cg00049973	0.0100194576865495	0.0107991306745965	0.108110757435122	0.00511343351249621	0.0090857812349743
553	cg00050133	0.910115126861555	0.842638908007386	-0.111134521058165	5.98407879898459e-18	5.68326565892807e-17
554	cg00050152	0.122311612560082	0.0450611135758651	-1.44060651149483	1.38363292806401e-20	1.76167756325115e-19
555	cg00050224	0.956045739106453	0.952972531115854	-0.004645011341078	0.0254477905947619	0.0397647674154373
556	cg00050289	0.873355301985659	0.889830287896592	0.0269615091778416	0.0033272271029428	0.00610180058975393
557	cg00050496	0.381366347214561	0.164131577495863	-1.21632471439953	8.91991689271469e-32	6.58417976957116e-30
558	cg00050692	0.827542042589236	0.597780187174752	-0.469217527583398	1.22430064474193e-29	5.71557187110921e-28
559	cg00050938	0.924192365652825	0.923834801793808	-0.000558277087835818	0.0066591354517296	0.0115985500151258
560	cg00050984	0.0193381412024269	0.0210771865032735	0.12423317261907	1.7231442711978e-05	4.3847268455572e-05
561	cg00051068	0.0325022870538177	0.0380996103024053	0.229235003051138	0.000755839120329489	0.00153424113446556
562	cg00051179	0.0595043790875424	0.136588905609247	1.19877255668304	3.22128926387768e-15	2.30801421198647e-14
563	cg00051307	0.787248016310771	0.724857882683038	-0.119120052377427	0.000692770467254696	0.00141446747292546
564	cg00051483	0.445822794697029	0.270896711551836	-0.718727502165569	1.15243482924924e-17	1.06150764723678e-16
565	cg00051546	0.0329274150973131	0.0425612244897959	0.370250397476675	0.000774812987276545	0.00157040721920273
566	cg00051590	0.897133352375699	0.879846095829636	-0.0280712600966962	0.0103796543547781	0.0174613036193175
567	cg00051662	0.788694750216689	0.642232455814288	-0.296371464866978	1.8513394129298e-11	9.09282012274851e-11
568	cg00051704	0.920493225514144	0.921634988848653	0.00178838421631504	0.0308282396425336	0.0473795899209744
569	cg00051818	0.927921724056418	0.930785509244826	0.00444564037278539	0.00151501050340338	0.00293690164883344
570	cg00052046	0.9207694310929	0.910517371519701	-0.0161533955283481	0.0101769054726803	0.0171453773719413
571	cg00052246	0.865192689701363	0.899094640159236	0.0554515086066497	8.79377454388458e-14	5.44105994160085e-13
572	cg00052385	0.783998450673706	0.744148376459867	-0.0752604929443116	0.013684903397397	0.0225212048206753
573	cg00052422	0.0121996168544638	0.0126689141226408	0.0544570348672311	0.0218167584068382	0.0345469573219537
574	cg00052482	0.812056737057757	0.811404395788868	-0.00115941126671243	1.38337623381034e-06	4.03057304465155e-06
575	cg00052550	0.012583638011189	0.0132840475790786	0.0781457202263027	0.0303016829485453	0.0466298973105973
576	cg00052578	0.229733480419195	0.215073095278064	-0.0951340634358728	0.000714711097825556	0.00145608764854628
577	cg00052772	0.556851029272713	0.422398951413703	-0.398685171103137	1.46053548811136e-17	1.33066975027971e-16
578	cg00052903	0.827803258214483	0.693028699129476	-0.256372829704134	1.11486433861009e-11	5.59820409499604e-11
579	cg00053063	0.904450251162241	0.854429546871628	-0.0820796128422391	6.06725362944601e-12	3.12940546693123e-11
580	cg00053086	0.948070357930817	0.798958261589007	-0.246873990743565	6.92316236415628e-16	5.31029207476228e-15
581	cg00053135	0.95107722106217	0.923132027746469	-0.0430254838917095	2.32966698351087e-12	1.25311534087831e-11
582	cg00053261	0.888606719328658	0.826708952253052	-0.104165541026175	3.55760528417268e-08	1.24039613816362e-07
583	cg00053292	0.0958354916870223	0.0913640938631622	-0.0689327454074813	0.0140150246170858	0.0230163043001655
584	cg00053373	0.0721977533291309	0.103798848893259	0.523764595893081	0.000171565300089933	0.000382512215882366
585	cg00053393	0.195893244228193	0.486396460346771	1.31206508566574	1.43864863101789e-30	8.12933059944263e-29
586	cg00053647	0.0553026928532031	0.0414475377107365	-0.416063333751873	4.46540379742527e-13	2.57577560510018e-12
587	cg00053661	0.0353454052084154	0.0302867131106262	-0.222837664388975	0.00156942177044667	0.00303525437029727
588	cg00053728	0.771357719052872	0.855970916568743	0.150161710104037	9.73681416399989e-19	1.00912371301381e-17
589	cg00053755	0.923643027539201	0.896321379409578	-0.0433192732583971	8.68046655291783e-14	5.37418251802071e-13
590	cg00053927	0.71772056772516	0.830532012158565	0.210613512099746	2.35884147244516e-25	5.4937633276135e-24
591	cg00054173	0.760435076038137	0.669550001199069	-0.183633281345509	4.83812624553862e-07	1.48525403314114e-06
592	cg00054210	0.345945922307147	0.334259415693422	-0.0495783358819877	0.010176918507157	0.0171453773719413
593	cg00054301	0.652010424710425	0.775267986042831	0.249800060163683	2.81377496750064e-33	3.01746037810352e-31
594	cg00054408	0.0806589738791269	0.0759251312981127	-0.0872575540360159	4.616991439846e-09	1.76874150343476e-08
595	cg00054472	0.051452417067213	0.130145909374326	1.33881921005573	3.97450219085691e-21	5.38880963266698e-20
596	cg00054496	0.853049536088567	0.931563477541428	0.127024558569947	1.91367122522788e-22	3.03445019515504e-21
597	cg00054525	0.0375556348987471	0.100069128156551	1.41389567090751	0.0278441696306964	0.0431793413524545
598	cg00054692	0.0408306073201481	0.0354325469435718	-0.204575854345571	0.000149567785475562	0.000336268642821464
599	cg00054702	0.0712794027263415	0.101706076284803	0.512848720327663	0.000268597909196209	0.000582825358796871
600	cg00054706	0.0374736910014971	0.0332811212499101	-0.171174044999194	0.0267105050595942	0.0415609394960819
601	cg00054741	0.882579366283193	0.768998743375141	-0.19874477844086	2.40273828628745e-06	6.79781213245612e-06
602	cg00054771	0.230760374477977	0.189503351399314	-0.284172146787728	4.42063765766248e-10	1.8861429557805e-09
603	cg00054774	0.360302604207706	0.48131721144392	0.417778934258548	1.20677610652153e-09	4.92259893413629e-09
604	cg00054791	0.0458570217082972	0.0405568287009281	-0.177197812039998	1.45884236279697e-05	3.74697221405564e-05
605	cg00055052	0.837056554842014	0.806928790258759	-0.0528837358690755	9.3233001473713e-06	2.4548080118262e-05
606	cg00055233	0.367448107911118	0.281717802585194	-0.383289787970027	2.80734924440675e-16	2.23994686427694e-15
607	cg00055292	0.608704974982271	0.629280049281757	0.0479590472804017	0.000368396266376535	0.000783786393176118
608	cg00055359	0.399291461468757	0.329744234873738	-0.276094785260771	5.02465970525747e-11	2.36058096150837e-10
609	cg00055529	0.27204470884879	0.446322533513993	0.714242876984464	3.97292158903872e-07	1.23161356133163e-06
610	cg00055557	0.0940980616184698	0.115118805007314	0.290886611902937	0.0132978383730116	0.0219343213373969
611	cg00055679	0.309035234615082	0.49899430441977	0.691252012355147	1.30214459545783e-25	3.15453551835043e-24
612	cg00055726	0.469159846544796	0.271755913810883	-0.787768113561437	1.56884260520162e-31	1.09556182933593e-29
613	cg00055881	0.911570577574659	0.826286955922204	-0.141711467007335	2.03607848625327e-12	1.10149315842704e-11
614	cg00055981	0.735725616578678	0.78411693445886	0.0919009936875751	1.63134817678738e-14	1.08602214903368e-13
615	cg00056002	0.932293919903869	0.870965523154032	-0.0981692468388713	3.95834307773363e-08	1.37299966633671e-07
616	cg00056066	0.167597997596722	0.304193264826495	0.859983298245127	8.19799572053642e-08	2.74649566406156e-07
617	cg00056074	0.104676047001812	0.118436155543298	0.178178217847459	0.000224235991105173	0.000492174588365415
618	cg00056257	0.806829887321724	0.743544240869086	-0.117845941393239	0.00798483376591035	0.0137139117684927
619	cg00056489	0.97835582499409	0.968794133552363	-0.0141691354052478	6.11985441593236e-05	0.000145053780517473
620	cg00056497	0.359198432944606	0.435369219285834	0.277458356100627	3.89298752590536e-06	1.07428647862317e-05
621	cg00056578	0.0652214906232763	0.0878312321638409	0.429386629177471	0.00320991587151121	0.00590357890304686
622	cg00056624	0.0256663974470097	0.0266078497086261	0.0519711123972293	0.0044873473421475	0.00805112409274609
623	cg00056676	0.0836977651485305	0.0747509778411952	-0.163096649459693	6.19527300308843e-10	2.60222625881371e-09
624	cg00056719	0.0171390670553936	0.0166253495287657	-0.0439039082804262	0.0219152959596899	0.0346891136432058
625	cg00056754	0.670928561579072	0.526121755917408	-0.350762451955472	1.13191193833345e-09	4.62917271780201e-09
626	cg00056985	0.0740893497360334	0.248277202091177	1.74461371627368	9.58626676571475e-13	5.35281417132594e-12
627	cg00057231	0.56590917874872	0.722214196983141	0.351856243094155	1.90118714229877e-25	4.48890829215391e-24
628	cg00057317	0.0312480517689701	0.0337076440682031	0.109309551947375	0.0238623811428712	0.0374988644451357
629	cg00057393	0.0621327801197699	0.077256427612173	0.314300359101356	0.00180554631527587	0.0034578346322773
630	cg00057476	0.634537054802616	0.687681099666659	0.116035279882419	4.16451408201097e-09	1.60314075533642e-08
631	cg00057661	0.0366153041525491	0.0349390986594403	-0.067604389088844	0.0207580604358788	0.0329991531410619
632	cg00057663	0.148882411748483	0.127941270773879	-0.218691612953932	5.98809185832987e-08	2.03630604667662e-07
633	cg00057676	0.0274452623906706	0.0236369966905681	-0.215510393499128	0.000389333514224555	0.000825403161117482
634	cg00057791	0.921196607832322	0.90239016643085	-0.0297577522163012	3.47078299588378e-07	1.08291045987333e-06
635	cg00057900	0.88101306831613	0.831966111897168	-0.0826386542956428	1.58712231117398e-21	2.25255974412206e-20
636	cg00057966	0.804118394925538	0.672346950166671	-0.258202036374842	3.55051720201961e-10	1.53025758234212e-09
637	cg00058009	0.553653135095737	0.667139406220773	0.269005852454252	3.01074477527529e-21	4.13666865731943e-20
638	cg00058113	0.0232300724923174	0.0211624007769971	-0.134490352411611	3.45355513137068e-06	9.59009600206874e-06
639	cg00058163	0.59238028524151	0.551366584930094	-0.103511790922472	0.0068330135540046	0.0118767116376181
640	cg00058296	0.93539832066031	0.858479076836375	-0.123797865890574	1.24798226321872e-10	5.63177661838042e-10
641	cg00058329	0.0258305817114491	0.110145661766469	2.09226063488921	3.17336652772337e-13	1.85746778565397e-12
642	cg00058449	0.930216293042313	0.862894921940574	-0.108381321826072	3.17067704473933e-07	9.93325341897958e-07
643	cg00058515	0.765165861634229	0.586402257248375	-0.38388185148168	3.93573591048205e-13	2.28175275083598e-12
644	cg00058786	0.0573417185406981	0.0492492577759659	-0.219483160819443	0.000231893522058696	0.00050780513641384
645	cg00058799	0.826485760578363	0.851070074821938	0.0422879607168699	1.15520883081812e-11	5.79230675105322e-11
646	cg00058879	0.234506981325349	0.482272124031751	1.04021655008899	3.58784298256941e-26	9.38722136608069e-25
647	cg00058887	0.312220082144827	0.424780465958416	0.444154088463145	1.9790557746855e-06	5.6600054955757e-06
648	cg00058923	0.807147199787251	0.858595407563731	0.0891466537290218	5.94750905484651e-15	4.14765793381952e-14
649	cg00059053	0.0585837926483335	0.0847839276721264	0.53328920707094	0.00711971570539847	0.0123351901870166
650	cg00059089	0.512946719131668	0.330070625794384	-0.636034224301557	5.60168137352699e-19	5.95800886760086e-18
651	cg00059165	0.86642222933575	0.853191528573827	-0.022200616800202	0.000215359657009371	0.000473912357702166
652	cg00059225	0.300018051178	0.353199453224298	0.235433803676216	7.75980429412423e-05	0.000181323809223205
653	cg00059240	0.98193723012371	0.945385855176383	-0.0547275245693669	1.18358296791435e-07	3.89294018170919e-07
654	cg00059246	0.415053715231266	0.486013076452673	0.227697072280143	0.000213912197242092	0.000470957055298031
655	cg00059309	0.771014126152392	0.804403038442169	0.0611612383411524	1.07492039069011e-08	3.95683774666519e-08
656	cg00059424	0.031534499842408	0.0282227493465071	-0.160072514994636	0.000151120737296185	0.000339461777996599
657	cg00059643	0.624328522181073	0.679803125974244	0.122811619709995	1.0280279730458e-09	4.22179607393864e-09
658	cg00059652	0.473261627334331	0.383726835175904	-0.302558290748079	5.76253959532711e-06	1.55656691252153e-05
659	cg00059662	0.879971607832322	0.830310790426629	-0.0838055289753366	8.35076785758171e-09	3.1107734991574e-08
660	cg00059699	0.883926748286187	0.884406927624164	0.000783508651223647	0.00657368764950821	0.0114635796434853
661	cg00059707	0.843234076313923	0.649596646202547	-0.376388985492119	3.72377166964875e-11	1.77345121476775e-10
662	cg00059737	0.836238936057048	0.874896207343102	0.0651966558906071	4.60586930361063e-16	3.59507539097492e-15
663	cg00059782	0.036977694823103	0.0252096189357059	-0.552680979598552	0.00648924557145195	0.0113261903960994
664	cg00059911	0.0604542352848475	0.0876825511403151	0.536446359477246	3.41098634053732e-06	9.47602001166585e-06
665	cg00059930	0.717077539201009	0.6368946809276	-0.171074305967641	0.000211046238634458	0.00046497905200742
666	cg00060304	0.0611931693719959	0.131359786205904	1.1020811565904	0.0046962365761988	0.00839783597969818
667	cg00060374	0.445878573398471	0.721201937696348	0.693752400041158	1.30480745179155e-24	2.74577757247162e-23
668	cg00060403	0.0324119366086203	0.0303233368905729	-0.0960967023870749	0.0220142434327138	0.034833849408571
669	cg00060606	0.0129940804507131	0.01248507278352	-0.0576503108457942	0.0309610924512627	0.0475636025569605
670	cg00060627	0.935457023678197	0.898377173913044	-0.0583501033625612	3.73575343844567e-06	1.03309102459736e-05
671	cg00060649	0.596925066976598	0.676854489915825	0.181295877870956	3.87377428899364e-09	1.4966910526561e-08
672	cg00060715	0.578453748719565	0.657560277224874	0.184921538671738	5.02856013213012e-19	5.37215968645512e-18
673	cg00060762	0.0530448368922859	0.0463764562699345	-0.193819748964464	0.000308655660527193	0.000663941309149024
674	cg00060880	0.098941054684422	0.0783150237415765	-0.33728018154371	3.27849166992565e-11	1.57082706093367e-10
675	cg00060882	0.205083782798834	0.189304904194345	-0.115501627351355	0.000221239742803464	0.000486025659320914
676	cg00061086	0.0343489362540383	0.028883278975515	-0.250030887634379	0.000398277648371232	0.000842908094150994
677	cg00061185	0.697799683831061	0.605379896400393	-0.204972177254989	0.00155108790514596	0.00300195488764377
678	cg00061306	0.937475817508471	0.860495222907024	-0.123614293115186	0.000137199173162321	0.000310030659934155
679	cg00061413	0.2656805629974	0.456427307609295	0.780692424135849	3.44414812016574e-22	5.28139987339383e-21
680	cg00061520	0.752959859349145	0.669413445766086	-0.169675427051305	1.23832527020377e-05	3.21019255321122e-05
681	cg00061695	0.838910483807423	0.781106028921557	-0.102998479654545	8.78442138352952e-09	3.26518318754421e-08
682	cg00061769	0.0224640601607438	0.0200243596968752	-0.165862592973082	2.63263350233431e-05	6.54646229006959e-05
683	cg00061805	0.856574772476558	0.913048746372815	0.0921126975663707	6.18848160756394e-16	4.76982386667338e-15
684	cg00061860	0.713777155070522	0.646847958584139	-0.142047080642985	1.03909410092806e-09	4.26551165178387e-09
685	cg00061989	0.0340808703017887	0.0341956683613516	0.00485141017826152	0.0306959342135259	0.0471906956337165
686	cg00062245	0.297486202820897	0.551787856423415	0.891290947757678	1.47922140521764e-33	1.70297898882736e-31
687	cg00062282	0.335487658576944	0.457123908846735	0.446325582189073	8.53947664312306e-22	1.24815040757229e-20
688	cg00062776	0.956977855369947	0.874485287416964	-0.130051428839788	4.2995540354545e-13	2.48402005769026e-12
689	cg00063006	0.789390328776298	0.893500262596225	0.178729309123034	1.44628552595564e-16	1.18975547229908e-15
690	cg00063111	0.148226177015208	0.0964518315786949	-0.619919712934997	1.11268630849847e-12	6.17650047899659e-12
691	cg00063174	0.0710773953983138	0.44033523645651	2.63113957558746	3.866774385429e-19	4.18158582682043e-18
692	cg00063291	0.941491852493893	0.899854582843713	-0.0652567303542689	3.50076940990799e-20	4.25689999888889e-19
693	cg00063471	0.0500211183121897	0.160350793184489	1.68062227313376	5.5786258351791e-06	1.50954094895204e-05
694	cg00063503	0.967877710582302	0.9461486840212	-0.0327578614156065	2.19454337133568e-09	8.71199815274279e-09
695	cg00063567	0.0183218520999133	0.0171535336578815	-0.0950595437184401	1.30802184026092e-05	3.3801677944554e-05
696	cg00063649	0.0138378792057363	0.0142622784719058	0.0435816257217976	0.0248359984277617	0.038894421136871
697	cg00063699	0.763669885154834	0.797429866423655	0.0624085070536974	0.0112819403505574	0.0188538255783605
698	cg00063744	0.0421378910251359	0.0647505185975683	0.619773637642282	0.000498872334370747	0.00104094927530547
699	cg00063748	0.486794648766843	0.456482960023022	-0.0927523017999639	0.0030963908038309	0.00570756955863748
700	cg00063773	0.375324101725632	0.300639777932324	-0.320101030746576	1.59464043747619e-07	5.17052765847418e-07
701	cg00063828	0.225466891891892	0.215393947097053	-0.0659378916856812	3.1774754505868e-05	7.81799907508904e-05
702	cg00063909	0.496461582026633	0.45153552483273	-0.136842584085943	0.00405056577515365	0.00732360565856576
703	cg00063979	0.918616763848397	0.908574468212667	-0.0158583466660544	0.00110457591883064	0.00218616920252565
704	cg00064020	0.466422339650146	0.647117176071369	0.472390081218392	4.15439356197084e-23	7.15628062382835e-22
705	cg00064255	0.188472094397605	0.170656311302429	-0.143257160693604	5.27724245257244e-09	2.00914001181767e-08
706	cg00064261	0.141016988416988	0.162846167174273	0.207640788576291	0.0246167758554791	0.0385808587880402
707	cg00064296	0.910335182412733	0.829217198853689	-0.134647798885494	1.78922315389846e-08	6.4367021637102e-08
708	cg00064336	0.873465360294697	0.868035859972661	-0.00899584620179916	0.00553472848959198	0.00977765403588189
709	cg00064531	0.867662112914664	0.908413265306122	0.066215439242673	5.85259224314309e-12	3.02371346342515e-11
710	cg00064589	0.927199086951383	0.857368110146526	-0.112964388635429	4.0553247914581e-08	1.4052234588422e-07
711	cg00064840	0.0881195758805453	0.105549187630399	0.260381018406965	3.31093641021385e-05	8.12790395122747e-05
712	cg00065071	0.109062855566937	0.0920538903810643	-0.244609235660192	1.73319412318679e-07	5.59580510018032e-07
713	cg00065215	0.0522395299818769	0.32108455778316	2.61973946026275	3.74011086025077e-17	3.26807941042984e-16
714	cg00065226	0.92030582105429	0.853133024173242	-0.109342643478036	1.13356557008057e-12	6.28915657236482e-12
715	cg00065385	0.960403918130959	0.943469475886712	-0.0256654463010998	7.8587930264774e-10	3.26535249403834e-09
716	cg00065569	0.937155331534158	0.938944023237967	0.00275096031145225	0.00973360070621777	0.0164579309000204
717	cg00065905	0.160970205263573	0.15467512470323	-0.0575524807120411	6.48422612978563e-05	0.000153204030573989
718	cg00065919	0.028464221692538	0.0245250365716204	-0.214894364352191	0.000112111435077054	0.000256302194507104
719	cg00065921	0.0378682550626428	0.0350718260629751	-0.110676396126764	0.0130451862535075	0.0215486761015686
720	cg00065935	0.114519501024348	0.0982485755054078	-0.221084894293542	1.11363465700262e-07	3.67426164666763e-07
721	cg00065957	0.370467684776613	0.346185828197319	-0.0978010380169538	0.00453573116679669	0.00813076136048397
722	cg00066198	0.0548220156016074	0.0511281043909926	-0.100638833546244	0.0051270260152834	0.00910744834203472
723	cg00066351	0.894663285990072	0.828315321710353	-0.111164739128435	2.55654601869894e-13	1.51010580873965e-12
724	cg00066449	0.0342059796312347	0.0322407767572364	-0.0853620459676057	3.32721108414247e-06	9.25504376724805e-06
725	cg00066508	0.911527976518793	0.920406124247584	0.0139836470902674	4.47105009122096e-05	0.000107927043295576
726	cg00066554	0.911479592821685	0.893543446485527	-0.0286724773438656	0.00126055062398925	0.00247366016656003
727	cg00066663	0.111129753368529	0.17594561020648	0.662884390728673	4.23883790836376e-18	4.09297740356384e-17
728	cg00066671	0.0288267581356867	0.0531679596633013	0.883148503504049	4.63849785633227e-05	0.000111717684414383
729	cg00066722	0.87352916042865	0.882900368713878	0.0153947810417762	0.0123125792021989	0.0204366297572146
730	cg00066750	0.775234785477898	0.793763228734502	0.0340754234819906	2.26340801077127e-07	7.21050751737907e-07
731	cg00066805	0.926989973209361	0.867121484927696	-0.0963196028268677	3.08993501994688e-18	3.03237740683023e-17
732	cg00066816	0.265666872192893	0.226933511595002	-0.22734867002388	2.50266800945129e-08	8.86840835044861e-08
733	cg00066942	0.0747737126703963	0.0624847070673158	-0.259028029662113	0.000658962109217441	0.00135011714007748
734	cg00067018	0.0729752905602395	0.113950404086429	0.642926085518313	2.39120110540651e-07	7.59639232644267e-07
735	cg00067032	0.965943957331968	0.941014851075565	-0.037721996699682	0.00103346626812651	0.00205510775138042
736	cg00067058	0.817313714443306	0.85346312141778	0.0624388720050505	1.70524215322025e-11	8.40535799264913e-11
737	cg00067102	0.0372444448822	0.0404477751265018	0.119035088401758	0.00499285864463254	0.00888727393424388
738	cg00067126	0.0775471850130013	0.0528331194992686	-0.553631816479382	8.00952133795642e-15	5.51253320994017e-14
739	cg00067196	0.780667919194705	0.805560919926137	0.0452847110501016	0.000495695987060395	0.0010346976890288
740	cg00067274	0.664425815538571	0.585403721312262	-0.182676211983906	0.00566708975486613	0.00999154338045355
741	cg00067414	0.110095355960917	0.080123479579846	-0.458456633889179	1.48574628307756e-14	9.93432528981263e-14
742	cg00067471	0.13866584193523	0.0941732133864121	-0.558223783715106	5.53074364127947e-16	4.28415528054335e-15
743	cg00067528	0.885112408399653	0.837587158564954	-0.0796213638578637	6.34149847837093e-08	2.15066573959084e-07
744	cg00067538	0.840596289693484	0.863850797980767	0.0393690668482055	1.9560568633472e-08	7.00993323223393e-08
745	cg00067720	0.215626465605547	0.3459736702319	0.682127985301445	3.23774978486305e-12	1.71670933715029e-11
746	cg00067742	0.862437125719013	0.61811394877575	-0.480546461530277	7.84565538528762e-17	6.63181961850769e-16
747	cg00067768	0.574531307619573	0.663795479507902	0.208353293595495	1.64159513845388e-06	4.73924490761487e-06
748	cg00067824	0.172281433693168	0.437585551212259	1.34479786749863	1.89024023070687e-24	3.89453049723285e-23
749	cg00067884	0.78950722362304	0.857338689776733	0.118912784334629	1.16965226482251e-17	1.07681934464626e-16
750	cg00068038	0.396689557560476	0.196619803232691	-1.01260178560056	5.02856013213012e-19	5.37215968645512e-18
751	cg00068102	0.892168857852021	0.858319534041584	-0.0558019578212129	4.83812624553862e-07	1.48525403314114e-06
752	cg00068153	0.933452831731148	0.91353507278352	-0.0311170051172105	1.51058775677721e-10	6.7588595441748e-10
753	cg00068155	0.110206231778426	0.105836425333941	-0.0583695656225571	5.93218809504273e-10	2.49631961456133e-09
754	cg00068160	0.389118000945552	0.222869061608192	-0.804011364755593	4.58697015221442e-17	3.97162470614865e-16
755	cg00068305	0.0271916929319991	0.0348612298856088	0.358457492731217	1.46000903312325e-07	4.75407165468843e-07
756	cg00068377	0.974131052517532	0.915345853018058	-0.0897989227647479	0.00156480795236903	0.00302726643128042
757	cg00068408	0.0884859221101568	0.232529799875297	1.3938957673915	5.50772366153879e-11	2.5777665864403e-10
758	cg00068412	0.878267965487353	0.903655874841123	0.0411122952701206	0.00757002934304148	0.0130545065802888
759	cg00068621	0.0381026327712552	0.0314958332334109	-0.274729708085287	4.27767828458709e-05	0.000103528479341847
760	cg00068622	0.0586596347805531	0.0707393396724142	0.27014466324467	0.00616111438195989	0.0107929752742912
761	cg00068750	0.579562427113703	0.637303267464448	0.137015989120451	0.000361260557246447	0.000769446195534605
762	cg00069002	0.363590505082342	0.39690529269287	0.126480275633367	0.000892782703744305	0.00179238423793635
763	cg00069242	0.037052443660862	0.055339616057939	0.578743941234417	5.44218136252983e-09	2.06843618483534e-08
764	cg00069309	0.858127841580648	0.878153257871891	0.0332801525193714	0.000611119254065642	0.00125820024048872
765	cg00069391	0.825850818493421	0.713116009376724	-0.211744404359885	5.18514260436167e-06	1.40866811174551e-05
766	cg00069417	0.875427295918367	0.893038825871124	0.0287355314389352	5.65380190033543e-08	1.92774877124605e-07
767	cg00069642	0.655943183161295	0.68777275594139	0.0683611128300144	0.0022469242605405	0.00423825634779414
768	cg00069815	0.958139309353085	0.891523647449579	-0.103962367398315	4.71303329854285e-09	1.80396004773283e-08
769	cg00069967	0.911890127846505	0.922742075949064	0.0170674364851707	8.29369944690898e-10	3.43821634463772e-09
770	cg00070042	0.249275718028524	0.165551356147629	-0.590463527698677	2.70699260643789e-08	9.55655339988363e-08
771	cg00070052	0.36554917855173	0.289596205544497	-0.336022810288919	2.00876318251522e-07	6.43914234812257e-07
772	cg00070181	0.857104363328343	0.892095044245665	0.0577265423199222	7.85270287032884e-16	5.98515043976298e-15
773	cg00070529	0.837342082972185	0.716862738315068	-0.224120229079788	2.71072732420138e-17	2.40287980673634e-16
774	cg00070542	0.46634249271137	0.399456377251253	-0.223351930922981	1.11517560334007e-06	3.28413478457956e-06
775	cg00070680	0.103980875226538	0.174003670951342	0.742799539080455	0.000336186269319829	0.000719249954372389
776	cg00070814	0.0151747626270585	0.0138480353245881	-0.131992639182424	0.000181187998963717	0.000402804282528202
777	cg00071045	0.45228109782523	0.42938339288712	-0.0749533090456624	0.000254663059230256	0.000554547444335007
778	cg00071051	0.333113379560318	0.301019951317777	-0.146154190671098	0.00248172523829514	0.004649769545482
779	cg00071408	0.976945585454259	0.97435639823497	-0.00382863317385129	0.00106524360820648	0.00211350637066868
780	cg00071442	0.0317726893073832	0.0295017674284755	-0.106985820140811	0.0228197206333692	0.0359952445775893
781	cg00071658	0.94802498916555	0.906018471665987	-0.0653846240315362	1.18432261953229e-13	7.23197552215899e-13
782	cg00071727	0.806430362067607	0.830394436916952	0.0422468213786455	4.8578118515446e-06	1.32455844118861e-05
783	cg00071751	0.0151767689701363	0.0158854049257776	0.0658371818563568	0.00193546553047892	0.00368954506282653
784	cg00071887	0.632985389252226	0.685596700160675	0.115187966301584	1.54138526777548e-08	5.58446391301393e-08
785	cg00072587	0.343563176660626	0.288643559198062	-0.251286382348145	5.17724769164099e-05	0.000123903905918074
786	cg00072689	0.308029680482232	0.29170148085086	-0.0785766595851207	0.022163381722287	0.0350448747814431
787	cg00072799	0.817635097707036	0.741153610997866	-0.141684541036946	2.02994238717258e-06	5.79706481587482e-06
788	cg00072839	0.0509257199984241	0.138285023022135	1.44117853609973	1.20653190297894e-10	5.45225750130422e-10
789	cg00072957	0.943365754274683	0.931807521763112	-0.0177852533628553	8.67954811736371e-06	2.29428765547789e-05
790	cg00073003	0.215291183712867	0.342380646418379	0.669311911939601	0.0129204829389536	0.0213582328913485
791	cg00073010	0.0510118410684737	0.153250282380872	1.58698565714913	0.00118018452517054	0.00232572071247259
792	cg00073380	0.0368961872586873	0.0344895321230725	-0.0973131825422842	0.03259410504693	0.0498529076384734
793	cg00073384	0.787127854384997	0.549211934938488	-0.519235016867538	7.40478047082877e-17	6.27502024523075e-16
794	cg00073460	0.388971915136711	0.279206554114008	-0.478333184474859	1.75711878666301e-12	9.56372472788496e-12
795	cg00073543	0.114365226341502	0.208893580181779	0.869119699619154	8.89533432771435e-12	4.51179113822724e-11
796	cg00073713	0.947293017689701	0.95050144308017	0.00487806651932322	0.000256367151322854	0.000558028852349393
797	cg00074086	0.203895146166575	0.349050417875728	0.775608006995972	1.81498864469728e-14	1.20304225191461e-13
798	cg00074145	0.232747325860846	0.544895956138037	1.22721619210934	2.99808535481815e-18	2.94618505013984e-17
799	cg00074348	0.757114414742731	0.551250196047867	-0.457804072268527	2.08323813612544e-27	6.60543787058911e-26
800	cg00074365	0.403229906035773	0.587186885177103	0.542217103901851	2.92668951079872e-15	2.10600792616236e-14
801	cg00074379	0.210105087266567	0.143880289095662	-0.546242130988695	2.73266819998494e-15	1.97154269748495e-14
802	cg00074746	0.882398756008195	0.787865897263723	-0.163480667737187	3.52187924628481e-16	2.78364843529577e-15
803	cg00074771	0.659964105468442	0.566601333964843	-0.220053562128311	4.04495247129401e-07	1.25283794503783e-06
804	cg00074851	0.975420293909069	0.979762063838461	0.00640744349730462	1.54927852976805e-09	6.24949585225035e-09
805	cg00075192	0.0142918150657947	0.0134838329456342	-0.0839584922141361	0.00452357894657685	0.00811160784930817
806	cg00075507	0.711494505949098	0.756540789347466	0.0885652517757252	1.00903808815794e-07	3.34468788376016e-07
807	cg00075615	0.926670484989363	0.899195774479004	-0.0434211656864829	5.93717848108834e-09	2.24816005068496e-08
808	cg00075634	0.0842838133322827	0.123181716587928	0.547460644008911	0.000892780868033253	0.00179238423793635
809	cg00075956	0.698812727523442	0.463607716611909	-0.592001304624168	3.60376457199246e-21	4.90468640677512e-20
810	cg00075975	0.851726565085494	0.761868122137222	-0.160849056016839	3.76670503549574e-06	1.0411487411443e-05
811	cg00076056	0.0163957312268537	0.018589816902084	0.181192315333452	0.000121069929528948	0.000275603428465667
812	cg00076313	0.847779569182886	0.731982546943572	-0.211879949042524	3.05804522350481e-11	1.46980588007686e-10
813	cg00076497	0.0518805334489008	0.110859791601717	1.09547098177173	0.00905548299006289	0.0153974601001917
814	cg00076538	0.0791307087699945	0.242945344013046	1.61832219928388	4.86198702519163e-17	4.19797913844334e-16
815	cg00076797	0.82904334666299	0.750436512866016	-0.14371751061836	4.37260144397518e-10	1.86669857627596e-09
816	cg00076854	0.0331425774170672	0.0283143672510132	-0.227151511900675	0.0253916439693423	0.0396910419586142
817	cg00076880	0.854725309274289	0.773653040840308	-0.143774134800642	1.57300679567439e-06	4.55096162031341e-06
818	cg00076998	0.0311322393822394	0.026840948224178	-0.213973716181011	1.40905236651247e-08	5.12437559269602e-08
819	cg00077017	0.0199010726105114	0.0190407066116693	-0.0637591710838059	0.00702895265081961	0.0121915913265126
820	cg00077281	0.983716035970373	0.979671721144392	-0.00594352406897978	1.67021857139787e-07	5.40388394747456e-07
821	cg00077297	0.837281604089512	0.757008925873522	-0.145402616934025	2.0932032657499e-09	8.32811833134659e-09
822	cg00077312	0.895860757623513	0.868605078059426	-0.0445741265139226	0.000166366095503089	0.000371586809215315
823	cg00077426	0.857919512843748	0.904696218134727	0.0765911354128182	4.29157067694314e-15	3.03616495725368e-14
824	cg00077877	0.862049071192183	0.744623822513729	-0.211258222862657	3.94367198340723e-16	3.10012735242074e-15
825	cg00077904	0.349281245567725	0.4471175250006	0.356264913932218	1.83398046834004e-13	1.09865898364691e-12
826	cg00078025	0.132728595067371	0.124348913043478	-0.0940853218688256	0.000169235757513748	0.000377653394716536
827	cg00078085	0.0758557461980931	0.0701136370176743	-0.11356339717466	8.88417624462008e-05	0.000205948538387987
828	cg00078318	0.118741713615948	0.0940870554449747	-0.335758683714013	9.84616502647934e-11	4.48931828698277e-10
829	cg00078334	0.0564985875817508	0.0891985359361136	0.658805228816276	3.42358892482967e-16	2.70882114028648e-15
830	cg00078456	0.851077093018675	0.744568266025564	-0.192885692392975	2.50929512922683e-11	1.21645580377368e-10
831	cg00078513	0.506876547356394	0.399607355092448	-0.343051276163756	1.63798687093391e-20	2.06832031934311e-19
832	cg00078759	0.881643383106138	0.953703971318257	0.113346308253448	1.61785846800546e-19	1.82392566889363e-18
833	cg00078867	0.806218642147979	0.760230937792273	-0.084733405692489	1.71651571276168e-05	4.36821484122036e-05
834	cg00078940	0.018392388306674	0.0210305642821171	0.193378730113996	2.17184140900227e-06	6.17913255391817e-06
835	cg00079023	0.385382602828776	0.527377218878151	0.452543806324633	6.13463242327994e-27	1.80117996858962e-25
836	cg00079169	0.895946211882436	0.903474198422024	0.0120712782275621	0.00170345080209891	0.00327610258256508
837	cg00079219	0.45268638503664	0.554720784671095	0.293249865549883	1.03339022280411e-05	2.70534179925387e-05
838	cg00079302	0.780146283783784	0.644422652221876	-0.275737459032841	4.48853650501402e-08	1.54792249802959e-07
839	cg00079375	0.922908179024506	0.8936951569582	-0.0464043137754635	0.00338266304729444	0.00619582931124004
840	cg00079388	0.860311446103538	0.873675354325044	0.0222382614009076	2.7755027510908e-05	6.8800947313523e-05
841	cg00079598	0.797002449570562	0.548022758939063	-0.540348349935408	9.1217990367392e-28	3.07733591408536e-26
842	cg00079638	0.0142071733905918	0.0152354301062376	0.100810679248391	0.000110938856772143	0.000253799137912431
843	cg00079785	0.861938551926562	0.854527256648841	-0.0124585125279149	0.000860499499494743	0.0017317006782501
844	cg00079891	0.0173000492474982	0.018330140411041	0.0834416923927872	0.0065397799468051	0.011409030120942
845	cg00079898	0.863242801985659	0.755234011606993	-0.192842662190604	1.86809808366381e-10	8.28326740890518e-10
846	cg00080060	0.85272528957529	0.711305615242572	-0.261611491153277	4.23686491190069e-20	5.10296960903649e-19
847	cg00080118	0.0752061125994799	0.0590699201419698	-0.348426264431409	1.97550066145709e-08	7.07593201057649e-08
848	cg00080148	0.941786181151998	0.902103596009497	-0.0621064345126405	7.10724067686141e-06	1.89891115341529e-05
849	cg00080312	0.07444611141754	0.071639598671431	-0.0554392384372568	0.011090663462392	0.0185615579217971
850	cg00080418	0.833781609999212	0.7811795774479	-0.0940153191996687	6.23923924614394e-19	6.59821442515337e-18
851	cg00080706	0.94133110373493	0.934011560229262	-0.0112618594379862	0.00153295145472946	0.00296959110087626
852	cg00081019	0.986844480340399	0.988122362047052	0.00186696183322437	0.000811575616936168	0.00164017336967307
853	cg00081087	0.696690781853282	0.502114152018034	-0.472503086902444	1.13266164636384e-24	2.40592956606941e-23
854	cg00081251	0.0433285743834213	0.0493340769562819	0.187265747052644	0.0019187714991219	0.00366011950660672
855	cg00081347	0.985591129540619	0.983614669416533	-0.00289602049571186	0.0223133285065857	0.0352635483438538
856	cg00081417	0.276843130958947	0.422914076476654	0.611295854410713	1.94450374796905e-09	7.7625954831568e-09
857	cg00081602	0.882303681742967	0.865455335859373	-0.0278159377733715	0.0123423466792644	0.0204836686616476
858	cg00081799	0.714026428177449	0.866122877646946	0.278594242393706	8.18730891568363e-18	7.66267313889477e-17
859	cg00081935	0.0369118844062722	0.0450075811170532	0.286082639570246	0.00185867601893613	0.00355284625113544
860	cg00081975	0.039376027302813	0.0702011427132545	0.834176951225786	3.79440038548814e-09	1.46734087231091e-08
861	cg00082235	0.271175976085415	0.405299546152186	0.579759186411119	2.69522140445229e-10	1.17592856930278e-09
862	cg00082384	0.50933692971397	0.706981958799971	0.473053075614703	1.98402101974369e-34	2.96779206786543e-32
863	cg00082491	0.0283576481364747	0.0249771397395621	-0.183129610514931	3.43956430316787e-07	1.07360300583822e-06
864	cg00082497	0.0223842841383658	0.0329607946233723	0.558264842827231	2.72026098104602e-09	1.06878613821833e-08
865	cg00082664	0.0826281784335356	0.162658946257704	0.977144404406443	0.00147970751524343	0.00287333448727787
866	cg00082770	0.655668685485777	0.61433326698482	-0.0939454845584722	0.00234494000180633	0.00441047864573217
867	cg00082833	0.974996191198487	0.969396016091513	-0.00831042951636108	0.000725918831921639	0.00147757812977035
868	cg00082897	0.92398944429123	0.85723948895657	-0.108178060642317	1.5157783239625e-12	8.30679522530068e-12
869	cg00082939	0.615045490899062	0.706982933643493	0.200982268097881	1.53458161191118e-12	8.4046247287698e-12
870	cg00083042	0.826291268418564	0.832750837550061	0.0112344773064	2.09974938925871e-06	5.98564595964155e-06
871	cg00083059	0.0611005968796785	0.0886843173697211	0.537492532325897	4.29663189907334e-06	1.17958115244634e-05
872	cg00083072	0.618778131155937	0.523657479196144	-0.240798746778055	1.30803533369761e-05	3.3801677944554e-05
873	cg00083188	0.81194862107005	0.722419727091777	-0.168551149668257	1.77027913418004e-05	4.49662522170244e-05
874	cg00083194	0.0434779036324955	0.0404798880069066	-0.103077081207093	0.0189910240739339	0.0304045694120573
875	cg00083206	0.431765193838153	0.554968859564978	0.362159874015475	1.34725498123934e-11	6.70994907736415e-11
876	cg00083399	0.833685971357655	0.727503603803448	-0.196549664218345	0.000274006272174376	0.000593796080389266
877	cg00083535	0.978139235481838	0.962057519364973	-0.02391669131297	3.67455149549866e-16	2.89879606160174e-15
878	cg00083616	0.862600589000079	0.744979030072664	-0.211492884504878	1.0866054801473e-20	1.39906550050794e-19
879	cg00083659	0.625442725159562	0.443179060648936	-0.496988057364616	1.24026471917785e-11	6.19896530169938e-11
880	cg00083685	0.85252001516823	0.766994658145279	-0.152517175739447	1.42915908586966e-11	7.09979594986227e-11
881	cg00083765	0.0172019955086282	0.01578800810571	-0.123746768693533	1.2874470635599e-07	4.21676207596051e-07
882	cg00083833	0.347134854424395	0.466702739873858	0.427007709276492	4.1853850019531e-10	1.79068164245383e-09
883	cg00083937	0.708952978488693	0.649983552363366	-0.125286731829533	0.00058104089215581	0.00120026362499475
884	cg00083993	0.900061824324324	0.802554884409698	-0.165424044735676	7.00576399494164e-12	3.59077861523627e-11
885	cg00084094	0.397406452407218	0.281935912132185	-0.495248041111051	1.69816593208706e-13	1.0209491457779e-12
886	cg00084184	0.806798169962966	0.765596803280654	-0.0756230056109043	0.00788427676358052	0.0135541857108256
887	cg00084338	0.393485060278938	0.64725743962685	0.718030781702397	6.028707670064e-15	4.20122096197462e-14
888	cg00084398	0.76225028366559	0.713900192450658	-0.0945423912320389	6.67400238629557e-05	0.000157435589226532
889	cg00084432	0.849935698526515	0.910552049209813	0.0993877882787376	2.74889447409109e-19	3.02185327156947e-18
890	cg00084435	0.753603943739658	0.773997710376748	0.0385227837839017	9.33474479615695e-10	3.85027473777954e-09
891	cg00084577	0.895655681191395	0.913052584594355	0.0277537298504387	1.06320068050681e-11	5.35048264710904e-11
892	cg00084643	0.742268717989126	0.62751446377611	-0.242292856924517	6.24690619560906e-11	2.90781424654051e-10
893	cg00084958	0.943630788550942	0.915879847838078	-0.0430641443353918	3.67459424554852e-16	2.89879606160174e-15
894	cg00085061	0.776508738476085	0.808699303340608	0.0586012084988236	1.46927393305872e-09	5.94155936684016e-09
895	cg00085123	0.624009490977858	0.46353160987074	-0.428900247451947	1.06571155152985e-10	4.83975049586002e-10
896	cg00085281	0.569849889685604	0.751483448044318	0.399159394670571	1.08689187720113e-25	2.65969198206761e-24
897	cg00085416	0.628239137971791	0.464228533657881	-0.436478622448896	1.32020493266889e-10	5.94378755471649e-10
898	cg00085434	0.499479207706248	0.588722265521955	0.237162568685683	2.88858868595608e-06	8.09522330311352e-06
899	cg00085438	0.576064291623986	0.658524169644356	0.193006559766218	3.35036512636427e-09	1.30385629740826e-08
900	cg00085486	0.720463771570404	0.717798670831435	-0.00534663481002767	0.000819137787158169	0.00165407930815174
901	cg00085493	0.377057238397289	0.487661074606106	0.371095274735493	1.13191193833345e-09	4.62917271780201e-09
902	cg00085619	0.192428416791427	0.343267775006595	0.835012563314411	2.06456251669288e-06	5.89050961767926e-06
903	cg00085732	0.598442053423686	0.660386250869325	0.142098524756319	2.65980064514668e-11	1.28645771325865e-10
904	cg00085830	0.124787414309353	0.0988910099762584	-0.33556115661295	3.89298752590536e-06	1.07428647862317e-05
905	cg00086113	0.762114054251044	0.860655717163481	0.175429320018417	2.93381129925679e-29	1.26882732734398e-27
906	cg00086243	0.289985363643527	0.185305534305379	-0.646074115995639	3.08699631743523e-25	7.07762607318008e-24
907	cg00086297	0.157189884563864	0.145222812897192	-0.114240278141161	0.0267104788406407	0.0415609394960819
908	cg00086334	0.853543557442282	0.812893524425046	-0.070398382200559	1.38147970144971e-05	3.55908877304183e-05
909	cg00086346	0.535638265306122	0.42372427336387	-0.338133251674663	1.21530699516599e-13	7.41427053741715e-13
910	cg00086493	0.536616566858404	0.435833522386628	-0.30011442888575	9.50117127773619e-18	8.83447552847674e-17
911	cg00086577	0.544258128792057	0.627816798964004	0.206052582695706	4.00319229498923e-12	2.10329002216355e-11
912	cg00086670	0.0733935121345836	0.121944927336387	0.732505304215825	6.61093227746096e-06	1.7731103665171e-05
913	cg00086710	0.284464780159168	0.141172546703758	-1.01079048182978	7.52086980198435e-27	2.17993803964184e-25
914	cg00087023	0.925949918249153	0.92722373198398	0.0019833274096549	0.00475933351908556	0.00850091003602976
915	cg00087098	0.0624145743046253	0.0542679608623708	-0.201782249383007	2.55417616783381e-05	6.36251022423256e-05
916	cg00087153	0.742814538846427	0.784239175999424	0.0782916593456028	2.45010037914683e-09	9.67286966392195e-09
917	cg00087368	0.443801908833031	0.653262605817885	0.557747186366144	4.01467662464582e-23	6.92669509789077e-22
918	cg00087417	0.0977267295721377	0.0542215472793113	-0.849886929762487	2.35569912328774e-26	6.33331401397091e-25
919	cg00087420	0.912140093373257	0.858616059138109	-0.0872422649159151	6.11501491137221e-13	3.4821449674027e-12
920	cg00087425	0.133906817823655	0.0947388216743807	-0.499201783449554	3.74006443688952e-17	3.26807941042984e-16
921	cg00087482	0.883534891852494	0.906889933811362	0.037640356662161	2.04962305534116e-09	8.16350010257819e-09
922	cg00087511	0.844247062879206	0.79163235149524	-0.092834683184761	5.23500872333821e-10	2.21663488266273e-09
923	cg00087546	0.663014739776219	0.596233348521547	-0.15316387349116	0.00155108790514596	0.00300195488764377
924	cg00087568	0.816339319202585	0.825517294779251	0.0161294934752526	6.65906070050294e-07	2.01266367461663e-06
925	cg00087728	0.0349364667874872	0.026112413367227	-0.419997911371924	2.88550108086896e-11	1.39026009065573e-10
926	cg00087735	0.966939586124025	0.927023172618048	-0.0608203516227005	8.9520136305587e-13	5.01402459636804e-12
927	cg00087792	0.697139598928374	0.712733612316842	0.0319153851398701	0.0112269971382091	0.0187695677629132
928	cg00087884	0.595416253644315	0.451215244370369	-0.400082794518909	2.20785141284745e-22	3.47273334111918e-21
929	cg00088007	0.268364374359782	0.226140168229454	-0.246975890952127	2.78613273289219e-10	1.21355506194979e-09
930	cg00088026	0.0255353803876763	0.0279263567471642	0.129129822604326	0.00954215648974294	0.0161570788203675
931	cg00088042	0.0760349676936412	0.0407914194585002	-0.898397340805118	5.01339066427122e-23	8.55042592817141e-22
932	cg00088079	0.926045931171697	0.8532235581189	-0.118159951752676	5.71363876994887e-12	2.95542688047239e-11
933	cg00088299	0.0150548489086754	0.0156905069665939	0.0596637379510803	0.020617216896361	0.0327913353123486
934	cg00088688	0.271034946024742	0.365047170795463	0.429604020550093	1.42646665805284e-07	4.64931267594155e-07
935	cg00088691	0.973544876290284	0.977627813616634	0.00603784796818039	1.22562664817731e-11	6.12898650359451e-11
936	cg00088797	0.269923453628556	0.431167956665627	0.675699626638362	1.07203455105234e-12	5.95987448049801e-12
937	cg00088885	0.758738290914821	0.6498406916233	-0.223516262472269	2.85214957572176e-11	1.37490283556716e-10
938	cg00088916	0.869623951028288	0.732084168085566	-0.248382149942263	8.73714216973816e-21	1.13776140502073e-19
939	cg00089071	0.0177812475376251	0.0168790006954603	-0.0751270543919684	0.000251286073880205	0.000547621118682727
940	cg00089091	0.19088943050193	0.358741138876232	0.910205973481208	9.90066013750074e-12	4.9980366573197e-11
941	cg00089162	0.758769461626349	0.765749480802897	0.0132108682116889	0.0184744569292794	0.0296466045151262
942	cg00089372	0.0299376763060437	0.0235678739298305	-0.345140628865034	1.778854598891e-12	9.6775933033224e-12
943	cg00089384	0.845282040422347	0.66911415021943	-0.337180443296079	3.67459424554852e-16	2.89879606160174e-15
944	cg00089444	0.0192565459774643	0.0207266355308281	0.106136996739081	1.11816174444967e-05	2.91463697062731e-05
945	cg00089453	0.367972259869199	0.469422907623684	0.351291235747649	3.47299911066386e-15	2.48100617139663e-14
946	cg00089464	0.0444219978725081	0.142159331758555	1.67816262044509	2.68476267229843e-21	3.71158630813366e-20
947	cg00089486	0.174664850090615	0.115972706779539	-0.590803987667621	4.45535682090423e-17	3.86305934717592e-16
948	cg00089512	0.831591577692853	0.84383183529581	0.0210803704832678	0.000424893027107356	0.000895471910582512
949	cg00089550	0.263607339847136	0.459522289503345	0.801744301199975	1.64156651635137e-24	3.40854961368808e-23
950	cg00089719	0.22646221337956	0.130440518357754	-0.795878268426843	1.461104979278e-22	2.35137043970886e-21
951	cg00089798	0.061579000866756	0.201686139955395	1.71160157948484	3.50225883991568e-07	1.09224621916977e-06
952	cg00089915	0.275375237372941	0.441399215208998	0.680685231035812	4.66881186574049e-10	1.98671361574244e-09
953	cg00089945	0.345105124694666	0.256923101273412	-0.425699281287556	5.70040483820013e-11	2.66437751602398e-10
954	cg00090103	0.988552564809708	0.989036321014892	0.000705821818824674	1.08572788577036e-08	3.99493100555431e-08
955	cg00090147	0.167278663028918	0.201116744406341	0.265779764939328	0.0109022865686101	0.0182675293711866
956	cg00090261	0.28699277046726	0.541600092927888	0.916213591509548	6.77043494361531e-25	1.48110144593799e-23
957	cg00090431	0.517551313923253	0.477502797429195	-0.116192724183387	5.65037490281288e-05	0.000134579574546974
958	cg00090648	0.0307943079741549	0.024648449603108	-0.321166804144	1.60401257235416e-08	5.79979739391513e-08
959	cg00090737	0.572832918997715	0.54727348257752	-0.0658524480282331	0.00671086700249065	0.0116828622488885
960	cg00090764	0.821377617997006	0.80324397947193	-0.0322073730033677	0.00137829622863197	0.00268960691687661
961	cg00090767	0.116936886376172	0.0851939279119403	-0.45690756998698	1.7423126079225e-13	1.04620181470803e-12
962	cg00090787	0.611723774722244	0.469808136286242	-0.380808649074853	5.01201377907194e-16	3.89940526232543e-15
963	cg00090813	0.966520608108108	0.929151106141634	-0.0568872553032355	1.98119942439759e-07	6.35611348542237e-07
964	cg00090936	0.0483238091954929	0.0686164134631526	0.505819537393722	0.00101482413815155	0.00202037790397693
965	cg00091044	0.0423935475927823	0.0328872772728363	-0.366315126736932	6.76678702127158e-11	3.13912022165327e-10
966	cg00091060	0.0967045790323851	0.115866090913451	0.260802303420306	0.00191323511957306	0.00364982813252818
967	cg00091146	0.880099779371208	0.786134157893475	-0.162891558464308	1.05374561355518e-10	4.7888475591137e-10
968	cg00091178	0.901434634780553	0.844746305666803	-0.0937047460638894	2.69012431726535e-13	1.58536397039948e-12
969	cg00091285	0.0183282444251832	0.0931851453272261	2.34603138910435	1.20480973078254e-05	3.12841879707557e-05
970	cg00091349	0.772988281065322	0.80765604570853	0.0632944848860466	0.000622767528411344	0.00128065847598254
971	cg00091569	0.223968433338586	0.276768148516751	0.305382512318712	1.61362053629484e-05	4.12086200977417e-05
972	cg00091589	0.946637757071941	0.954332373678026	0.0116793479990333	1.39771682398513e-05	3.59933144407136e-05
973	cg00091596	0.045262278386258	0.0631950766205425	0.481502957833521	0.00776509398477968	0.0133653748299001
974	cg00091633	0.464265067764558	0.676630296290079	0.543419041890055	9.69176778064393e-24	1.81188016974757e-22
975	cg00091693	0.795810078008037	0.751717722847071	-0.0822331513137199	0.00711971570539847	0.0123351901870166
976	cg00091794	0.372210996966354	0.41745806674021	0.165510607118065	8.01448841116613e-06	2.12668937207039e-05
977	cg00091827	0.0604132731857222	0.212135806614067	1.81205069646243	0.000263291025437271	0.000572069287762468
978	cg00091960	0.845644280395556	0.646375998824912	-0.387677293346876	3.83378704671419e-16	3.01836332353328e-15
979	cg00091964	0.0376917530139469	0.0706428841219214	0.906295349610233	3.60743103430461e-05	8.81497336822278e-05
980	cg00092235	0.858874870971555	0.82008238806686	-0.0666791064789831	0.0132978383730116	0.0219343213373969
981	cg00092273	0.0563246050350642	0.0611850386100386	0.119413626358095	0.00154199512319291	0.00298586722544419
982	cg00092518	0.129379112166102	0.109576531811314	-0.239665870764314	6.84002057345904e-12	3.50990245786034e-11
983	cg00092551	0.531542831534158	0.495735714285714	-0.100614749674338	0.0282722076548302	0.0437753045167354
984	cg00092711	0.713549745882909	0.782321851243435	0.13274824960254	1.62491184950317e-20	2.05188545933228e-19
985	cg00092821	0.894935994996454	0.867105007913859	-0.0455777889492413	2.20201159148496e-07	7.02492638722863e-07
986	cg00093080	0.844316775667796	0.920946658193242	0.125333217741035	5.38770760264454e-27	1.59781654183536e-25
987	cg00093087	0.793238195374675	0.87325910573395	0.138655634367942	6.10090727755261e-20	7.21754497399793e-19
988	cg00093099	0.440806611969112	0.372807484591957	-0.241715039821301	6.39127375057459e-05	0.000151119373244241
989	cg00093544	0.298636303285793	0.216012266481211	-0.467276315594251	8.21230545246770e-11	3.77541068159e-10
990	cg00093643	0.42604723130565	0.623340244370369	0.549006484169441	1.93853870797593e-20	2.42833196136369e-19
991	cg00093695	0.857515394767946	0.810927651142713	-0.080589365193316	1.69300756420485e-17	1.53233538359457e-16
992	cg00093815	0.0769554123000552	0.0605338065661047	-0.346281720009924	2.61373846410581e-11	1.2651108454697e-10
993	cg00093900	0.0857733541486092	0.0745449842921893	-0.202418253038992	0.0155159597553242	0.0252740243239577
994	cg00094155	0.0354980084311717	0.0374426497038298	0.0769444473377021	0.0210899612904144	0.033481368568999
995	cg00094244	0.902143579111181	0.881073725389098	-0.0340943171701306	0.00243994209882062	0.00457713784090373
996	cg00094256	0.021149582381215	0.0268346567063958	0.343468255717991	0.000650754876412089	0.00133426739208219
997	cg00094303	0.877811509140336	0.752316824144464	-0.222570831873674	9.09551272818695e-11	4.16246939362866e-10
998	cg00094412	0.47488334548105	0.638772645027459	0.427729371034695	6.99784580141382e-32	5.2982986249825e-30
999	cg00094487	0.923752742100701	0.931351055181179	0.0118183251181161	1.4194451876249e-06	4.13033298127844e-06
1000	cg00094518	0.0856819350327003	0.0926791259982254	0.113253376922933	0.0196994004309217	0.0314421938434757
1001	cg00094739	0.0507404558348436	0.0949581380848462	0.904155167120432	0.000453159843799106	0.000951114098664984
1002	cg00094751	0.933893051178	0.938457232787357	0.00703365740127074	0.0040946546485182	0.00739679549409739
1003	cg00094898	0.465484561894256	0.55536305846663	0.254697894801466	2.14222592924081e-07	6.84377048390789e-07
1004	cg00094943	0.917528191237885	0.907225409482242	-0.0162914380213	0.00760869548195453	0.0131165043982105
1005	cg00095018	0.571334324521314	0.626153812441545	0.132181887062611	1.69852662174128e-06	4.89531416956301e-06
1006	cg00095027	0.0180639636356473	0.0196047297297297	0.118087266082983	5.75397525812175e-05	0.000136907498627882
1007	cg00095214	0.719987599479946	0.755969849396868	0.070356637211449	8.27600284208454e-08	2.7713354169995e-07
1008	cg00095259	0.211402395398314	0.161815827717691	-0.385638994742699	5.71359103137588e-12	2.95542688047239e-11
1009	cg00095333	0.758359053660074	0.813910821602437	0.101989659853537	5.32125611392377e-10	2.25067570939895e-09
1010	cg00095493	0.0754674070207233	0.0695460041008178	-0.117886081267554	0.00711971570539847	0.0123351901870166
1011	cg00095678	0.051796917106611	0.0889528747691791	0.780174998199951	9.68243988515777e-16	7.31785974806252e-15
1012	cg00095728	0.218208783783784	0.175094767860141	-0.317573202977165	2.73927725569847e-14	1.78514674262615e-13
1013	cg00095772	0.85471555826964	0.689821998728986	-0.309220246085094	2.16473046679091e-12	1.16811926700931e-11
1014	cg00095918	0.90734388444567	0.922389454183554	0.0237265809493521	7.37093329335297e-11	3.40602618656495e-10
1015	cg00095930	0.528200354581987	0.409910788628025	-0.365775308571759	1.35700182821065e-21	1.94107688087636e-20
1016	cg00095936	0.905444957056182	0.914884009208854	0.0149619063762031	0.00163517298202028	0.00315364929076353
1017	cg00095976	0.10962222736585	0.114542083743015	0.0633374006564265	0.00111798080102592	0.00221112414821126
1018	cg00096039	0.921834218146718	0.901095921964555	-0.0328266313904133	0.000114490813816432	0.00026145812471188
1019	cg00096106	0.664195871089749	0.443804494112569	-0.581684477671608	2.99808535481815e-18	2.94618505013984e-17
1020	cg00096603	0.590177144236073	0.702090982397659	0.250509947597753	1.36546673888981e-10	6.1376579788741e-10
1021	cg00096810	0.207107411748483	0.365375851938895	0.819002103757138	1.03525696389674e-20	1.33705094882627e-19
1022	cg00096845	0.104297303206997	0.100442801386124	-0.0543276833130482	0.0277229116713319	0.0430066012972556
1023	cg00096922	0.0746787152312662	0.132045899781769	0.82227049157058	8.51436104584769e-08	2.84672363601808e-07
1024	cg00097020	0.983439117287842	0.973449646874026	-0.0147293856215959	7.16453298786544e-06	1.91332776011783e-05
1025	cg00097038	0.826149683831061	0.699897883642294	-0.239258750746907	4.04495247129401e-07	1.25283794503783e-06
1026	cg00097088	0.851452808092349	0.885468045396772	0.056513673694024	6.55911336583369e-12	3.3718873935844e-11
1027	cg00097146	0.151989004018596	0.490186758075733	1.68936455923726	3.6920730024172e-25	8.36960622741507e-24
1028	cg00097228	0.0190931201244977	0.0173697294899158	-0.136477595504538	7.91894916180206e-06	2.10275482703392e-05
1029	cg00097357	0.299091682097549	0.419217216240198	0.487110177217556	1.15965997486651e-14	7.84477266812057e-14
1030	cg00097384	0.489757590024427	0.571951275210437	0.223824397540346	7.2754696527347e-05	0.000170660657645286
1031	cg00097432	0.877414262075487	0.770720790666443	-0.187049848004144	1.85394217625449e-05	4.69776857336417e-05
1032	cg00097452	0.358115237175951	0.290370005275906	-0.302531471006722	4.8976002570134e-06	1.33483106368251e-05
1033	cg00097619	0.935026360215901	0.908324607304732	-0.0417990734176472	3.10415560654679e-08	1.08934435166143e-07
1034	cg00097645	0.496891780592546	0.4072035132737	-0.287181668773129	1.60971921139223e-14	1.07234891106141e-13
1035	cg00097800	0.932845639626507	0.933073878869997	0.000352940867060253	0.000121916612588681	0.000277395864687213
1036	cg00097968	0.709103005082342	0.631227467685076	-0.167835224970712	0.000675669009388294	0.00138203642883814
1037	cg00098063	0.0325879077692853	0.0276428115782153	-0.237432369019741	6.31125950222163e-08	2.14112743057439e-07
1038	cg00098070	0.844442459223071	0.903571750521595	0.0976400463445054	5.31804832873503e-24	1.02884321237706e-22
1039	cg00098239	0.0317137390670554	0.0262742188062064	-0.271460111860956	0.00144943810462705	0.00281900770799039
1040	cg00098286	0.951744233117958	0.916135585985275	-0.0550127934130365	3.79821809639971e-07	1.17977053237115e-06
1041	cg00098451	0.775879267788196	0.722949932252572	-0.101936439401353	7.22345566804021e-05	0.000169519090748697
1042	cg00098693	0.0418953992987156	0.0461624979016283	0.139929467338631	0.00441567188410516	0.00793200648568444
1043	cg00098718	0.0623650175321094	0.0558076440682031	-0.160274259695239	0.0120182374582363	0.0199855505834689
1044	cg00098951	0.941883395713498	0.927118472265522	-0.0227947605031671	5.23609658141824e-08	1.7923895710754e-07
1045	cg00099017	0.852606338153022	0.700051817189861	-0.284418067163087	3.38399804421293e-14	2.18507992524839e-13
1046	cg00099295	0.289952368804665	0.28921781337682	-0.00365951174225421	0.00603410073587586	0.0105878182057858
1047	cg00099306	0.862945870104799	0.872459923499365	0.015818796063132	9.01112576517998e-05	0.000208727832858094
1048	cg00099383	0.80631472500197	0.675614707187223	-0.255142335059643	1.98590554997307e-09	7.91970283163002e-09
1049	cg00099393	0.107407576235127	0.171690110674117	0.676711182050366	0.00284825538088639	0.00528249464563217
1050	cg00099427	0.460255519659601	0.31486560469076	-0.547698854474599	3.54374953436864e-14	2.28369369626574e-13
1051	cg00099441	0.100987098140414	0.0620503177534233	-0.702660486249474	4.39092702513441e-17	3.80978500653333e-16
1052	cg00099519	0.880682935741864	0.804708359912708	-0.130156691694939	3.70233798188274e-18	3.59890997638163e-17
1053	cg00099602	0.607789562485226	0.721992307969016	0.248411567068894	2.78657460546895e-11	1.34492991232125e-10
1054	cg00099835	0.0346838369710819	0.0325164991966234	-0.0930915667004228	0.00172343174414314	0.00331168791898827
1055	cg00099869	0.108817050468836	0.168546852442505	0.631245056519821	5.57871488672193e-07	1.70079506224457e-06
1056	cg00099976	0.076903554684422	0.135495017866136	0.817117614851222	5.67863774478459e-07	1.72984972937668e-06
1057	cg00100114	0.919276841856434	0.882368480659009	-0.0591181402056883	2.48020660133388e-11	1.20308258005538e-10
1058	cg00100121	0.0384406006224884	0.407529514496751	3.40620176431943	9.05232349841175e-20	1.04999268458824e-18
1059	cg00100399	0.0928521255220235	0.135121503513274	0.541250445315593	4.66884392389906e-10	1.98671361574244e-09
1060	cg00100420	0.291689479749429	0.214783801170292	-0.441548163584025	2.90198048437716e-12	1.54586734307782e-11
1061	cg00100440	0.754847383972894	0.655852831602676	-0.202812866615897	6.74563288106332e-09	2.5388211087274e-08
1062	cg00100680	0.936859952919392	0.880301767428476	-0.0898352374875847	0.000477030502085624	0.000998041080354662
1063	cg00100703	0.857419221298558	0.852312502098372	-0.00861826481155467	4.74180294406345e-05	0.000114059781282436
1064	cg00100800	0.0753097726735482	0.0984574971821866	0.386663976017143	7.46853479763116e-09	2.79680396110568e-08
1065	cg00100948	0.684869529587897	0.708533040960215	0.0490059567700852	0.00278522365927822	0.00517428841962136
1066	cg00101104	0.835726186864707	0.735820542459052	-0.183676388673814	0.00499285112965757	0.00888727393424388
1067	cg00101118	0.0930046410842329	0.0804329258495408	-0.209516510012003	1.994150829137e-05	5.0350042022903e-05
1068	cg00101154	0.290587743282641	0.439269619775055	0.596132872245773	1.09034587899741e-09	4.46708540681608e-09
1069	cg00101227	0.867408472539595	0.904447220556848	0.0603247811494401	6.35290153989439e-18	6.01827705811273e-17
1070	cg00101350	0.785772259869199	0.875084272404614	0.15531072090815	2.00967119747357e-11	9.83539253585614e-11
1071	cg00101457	0.706922573083287	0.443758424662462	-0.671777700985962	7.9010588462196e-32	5.91838635488937e-30
1072	cg00101602	0.555800655976676	0.725936458308353	0.385275736447537	1.96567044726281e-21	2.76080607126592e-20
1073	cg00101629	0.680632923922465	0.454870285258639	-0.581421747194273	8.39101750219981e-21	1.09459276841213e-19
1074	cg00101693	0.0739337246867859	0.0707815846902803	-0.0628585344681838	0.0100768787590809	0.0169901373416227
1075	cg00101715	0.413629886336774	0.357971044269647	-0.208497534824347	1.23698811628531e-06	3.62402208630747e-06
1076	cg00101728	0.445765880348278	0.515292861339601	0.209106411533052	0.000575555698109521	0.00118985357942092
1077	cg00101895	0.146666506776456	0.10104828233291	-0.537494651953798	4.35050935554474e-15	3.0756806896867e-14
1078	cg00102166	0.142734563864156	0.120597962181347	-0.243129203363028	8.61090618949275e-06	2.27693349990377e-05
1079	cg00102183	0.906253929950358	0.924961358186048	0.0294777496359296	2.50195291800168e-09	9.86909452433525e-09
1080	cg00102731	0.702678375423529	0.727294837406173	0.0496758345559904	0.0146964185069003	0.0240441651827325
1081	cg00102920	0.075382417658183	0.0568137797069474	-0.40798717994779	5.86738717011528e-15	4.0941043743666e-14
1082	cg00102996	0.0761242002206288	0.0521045948344085	-0.546944563874678	4.1928133004347e-07	1.29608160431338e-06
1083	cg00103209	0.932069542392246	0.93549032890477	0.00528513953709797	0.0213781406399405	0.033901945115892
1084	cg00103299	0.48767334626901	0.398411371975347	-0.291656296924763	8.81854765974952e-07	2.62862507712779e-06
1085	cg00103329	0.616590049050508	0.67438762020672	0.129266446403051	7.39293913904623e-09	2.76986698221379e-08
1086	cg00103568	0.557190743440233	0.600487246696564	0.107962315150772	0.0232839828643995	0.0366595481418463
1087	cg00103785	0.294577348120715	0.454960918727068	0.627096125847952	2.09585143739739e-05	5.27696721598069e-05
1088	cg00103961	0.694077461389961	0.644139808508597	-0.107722826706532	0.00127569459859377	0.00250156764971825
1089	cg00104131	0.0149008125837207	0.0170640578910765	0.195569758149444	0.0060655872589594	0.0106390772961572
1090	cg00104348	0.846254805570877	0.878838466150267	0.0545058956574468	1.54110971345537e-09	6.21679552922385e-09
1091	cg00104570	0.031515640020487	0.0265709429482721	-0.246218534295156	6.60055881595275e-07	1.99599794936413e-06
1092	cg00104845	0.355744545347096	0.315497312285666	-0.173213921015555	0.0213781406399405	0.033901945115892
1093	cg00105025	0.104075255102041	0.241342899709825	1.21345728870956	6.76688877788202e-11	3.13912022165327e-10
1094	cg00105229	0.833429079662753	0.789774858509796	-0.077617996691867	6.96861941026349e-05	0.000163915097184139
1095	cg00105253	0.0890372557324088	0.0743606693206072	-0.259869371227493	3.02929560577599e-08	1.06434276072417e-07
1096	cg00105400	0.858200378220786	0.879476076764431	0.0353297975856488	4.16451408201097e-09	1.60314075533642e-08
1097	cg00105470	0.0131200466866283	0.0119486168733063	-0.134929226729088	1.31383692459972e-06	3.83772226223705e-06
1098	cg00105628	0.196515673508786	0.40113754346627	1.02945261574832	1.66218697266214e-26	4.58037860846969e-25
1099	cg00105640	0.441796567449374	0.551054399386076	0.318812537159634	1.48798337761971e-12	8.16226699243447e-12
1100	cg00105852	0.89102584213222	0.832491892491427	-0.0980310522976977	4.85207326785481e-18	4.65321204630478e-17
1101	cg00106073	0.0992845510598062	0.0788398216983621	-0.332644734400222	3.01624380931611e-13	1.76919813694537e-12
1102	cg00106164	0.0371928226696084	0.0345403001271014	-0.106743623587477	0.012735382185142	0.0210781556685854
1103	cg00106196	0.559177129461823	0.414665452408931	-0.431357500171645	7.17386439013191e-22	1.05711963349691e-20
1104	cg00106211	0.0467708868489481	0.0413034916904482	-0.179347036253271	0.000147013650272835	0.000330832113800658
1105	cg00106250	0.0605316346229612	0.0515445202522842	-0.231870249304666	0.000433194896549006	0.000911926670390397
1106	cg00106345	0.127604536679537	0.522477692510612	2.03368982015578	1.57305204048891e-27	5.08468067051641e-26
1107	cg00106420	0.051223806240643	0.0471627263243723	-0.119167339689447	0.0116732589656914	0.019458130396731
1108	cg00106432	0.931303981167757	0.887895931557112	-0.0688615546238133	1.90079426999936e-07	6.10953871960441e-07
1109	cg00106446	0.0197304054054054	0.017799849516775	-0.148555555337372	7.67047931392466e-11	3.53711787263973e-10
1110	cg00106501	0.0859781153967378	0.0676801266217415	-0.345237219836743	9.46777210825138e-13	5.29008002668221e-12
1111	cg00106565	0.786080343353558	0.585314770138373	-0.425464089512255	4.7892496001281e-24	9.31670167960291e-23
1112	cg00106609	0.696982300449137	0.713630973164824	0.0340562128076051	0.00601836491247337	0.0105630904469543
1113	cg00107016	0.0207849036718935	0.0235767638312669	0.181829644456617	0.00328164961973413	0.00602482595786804
1114	cg00107046	0.358074893625404	0.426475323149236	0.252200898450031	1.04574685901244e-12	5.81917965804982e-12
1115	cg00107187	0.177908680364038	0.256086104582844	0.525492070351928	0.00162562725736795	0.00313652150115486
1116	cg00107285	0.88663027736191	0.821546728338809	-0.10998999382479	1.13191193833345e-09	4.62917271780201e-09
1117	cg00107577	0.759325166456544	0.793865765965611	0.0641772595337982	2.40890283770436e-11	1.17024242931417e-10
1118	cg00107603	0.0597944025293515	0.0529208212427157	-0.176174987240958	0.00122707680336123	0.00241278956767942
1119	cg00107629	0.219638931132298	0.378691552555217	0.785889443918089	4.16451408201097e-09	1.60314075533642e-08
1120	cg00107630	0.450861772121976	0.324766468020816	-0.473282508607385	2.3065290001572e-17	2.05830829561803e-16
1121	cg00107782	0.0508764015837995	0.0654697714573491	0.363832308315203	0.0220638742107485	0.034901956979764
1122	cg00107890	0.911415878378378	0.875804929374805	-0.0574999350550278	6.11507063645101e-13	3.4821449674027e-12
1123	cg00107914	0.955154553423686	0.966062093215665	0.0163817263114136	1.20977401742517e-15	9.04484495855685e-15
1124	cg00107970	0.207890225356552	0.289803966521979	0.479255414339649	0.0112269971382091	0.0187695677629132
1125	cg00107982	0.449390450910094	0.223408668073575	-1.00828430674696	3.42619720642406e-17	3.00526040598296e-16
1126	cg00108056	0.326914268970136	0.278258539773136	-0.232486383767491	1.83398046834004e-13	1.09865898364691e-12
1127	cg00108098	0.327550736742573	0.274152674524569	-0.256738845541447	2.04718215767846e-06	5.84358383957782e-06
1128	cg00108277	0.0170890700102435	0.0178139241948248	0.059931472473485	0.0106119943731436	0.0178219706725988
1129	cg00108351	0.171136987826018	0.311848286529653	0.865692728846102	0.00269306221522695	0.0050147891015088
1130	cg00108454	0.469259937160192	0.412894101777021	-0.184615486578182	6.51997997157052e-12	3.35191995122496e-11
1131	cg00108715	0.48395805393586	0.52250973404638	0.110575903689264	0.00241244539879019	0.00452935617374028
1132	cg00108716	0.898307940666614	0.903788257512171	0.00877472614060312	0.00301995424389661	0.00557771241081714
1133	cg00108873	0.583515388858246	0.499797823089283	-0.223426086492381	1.38591722610017e-09	5.61694244911591e-09
1134	cg00108894	0.927344560121346	0.917548605482146	-0.015320895822818	0.000333990290244958	0.00071484322655381
1135	cg00108938	0.946756159877078	0.83550376387923	-0.180346575213495	3.7301598701737e-05	9.09937142042017e-05
1136	cg00108944	0.0865622990702072	0.0752789749154656	-0.201491834430137	0.000794231563908987	0.00160707537779664
1137	cg00109012	0.83902834292018	0.858605639223962	0.0332761016134126	4.08143883893377e-07	1.26354782568581e-06
1138	cg00109131	0.903354302261445	0.84071129043862	-0.103681486312607	2.38703354869646e-20	2.95882174331293e-19
1139	cg00109148	0.895643307264991	0.824849632485191	-0.118793144349345	1.98590554997307e-09	7.91970283163002e-09
1140	cg00109274	0.0697223455598456	0.0584131232163841	-0.255328580160445	1.38591722610017e-09	5.61694244911591e-09
1141	cg00109293	0.640648476282405	0.579105909614139	-0.145705748198151	4.12262258041007e-05	9.99753758814552e-05
1142	cg00109300	0.0833942311480577	0.0714198398043119	-0.223622689780659	0.0139484435609917	0.0229170162443216
1143	cg00109356	0.0263259652509653	0.0723406676419099	1.4583204837326	9.23506793746476e-10	3.81062195496616e-09
1144	cg00109451	0.881965329761248	0.878191703637977	-0.00618603900913678	0.00645573917796165	0.011271765515805
1145	cg00109503	0.0254226587739343	0.0753376681695005	1.56725646069935	1.29896620471201e-12	7.16835826140828e-12
1146	cg00109780	0.0650964413757781	0.0863345218110746	0.407358874497863	1.89156893819261e-12	1.02645993200485e-11
1147	cg00109923	0.891608774919234	0.914792031583491	0.0370329838232192	4.03648084604653e-13	2.33827020919376e-12
1148	cg00110039	0.826530785596092	0.733601912515888	-0.172071156163569	1.6094896690128e-07	5.21661233032956e-07
1149	cg00110192	0.0243587197620361	0.021647962780882	-0.170207046504071	0.00314831375523218	0.00579724670891184
1150	cg00110277	0.942746345835632	0.911159948679824	-0.0491653206248999	4.19212876033691e-06	1.1523200602285e-05
1151	cg00110545	0.606610896501458	0.47465973524545	-0.353877740152042	0.000113692548618716	0.000259740235273267
1152	cg00110578	0.0444456012134584	0.0532008339528526	0.259408218538967	0.00363279657300514	0.00661812599533839
1153	cg00110609	0.851311517019935	0.931991613707763	0.130629825056244	2.62725735194526e-20	3.24141994123339e-19
1154	cg00110623	0.0764377403277914	0.0659015258159668	-0.2139732613294	1.69022100871922e-05	4.30534055573039e-05
1155	cg00110675	0.0423802448585612	0.050452255449771	0.251526842798826	0.0155890911611997	0.0253821020900105
1156	cg00110687	0.876546290678434	0.903386358186048	0.0435128459947084	1.5798203832032e-10	7.0552443393993e-10
1157	cg00110688	0.0845345855330549	0.067553369385357	-0.323513981053763	0.000285129188779408	0.000616352735668545
1158	cg00110724	0.937162651682295	0.97607254070841	0.0586889111096324	3.14267083821215e-25	7.19643876334843e-24
1159	cg00110769	0.70051556122449	0.805211783256193	0.200951185449606	7.03347870480311e-20	8.25906713953683e-19
1160	cg00110785	0.463670225947522	0.38116917851747	-0.282667621574382	1.39649707161286e-10	6.27185136200254e-10
1161	cg00110790	0.924443973091167	0.929359826374733	0.00765139631233133	0.00132214003552974	0.00258663470842089
1162	cg00110832	0.332077718461902	0.454817545984316	0.453766986637757	5.9069200270792e-09	2.23692383046614e-08
1163	cg00110846	0.91300360590182	0.835904257296338	-0.127282849601894	5.80941685461742e-06	1.56855257216615e-05
1164	cg00111335	0.981067151918683	0.847529549869301	-0.2110882192029	8.84113965950451e-13	4.95527321402471e-12
1165	cg00111503	0.916988836577102	0.795056791529773	-0.205846253641273	4.17278796385854e-16	3.27093981911522e-15
1166	cg00111665	0.867744763021039	0.884336992493825	0.0273254860645798	9.05250157654361e-07	2.69460642353463e-06
1167	cg00111677	0.912532868765267	0.883042194656946	-0.0473941484048709	0.00246075677773901	0.00461306826873197
1168	cg00111697	0.705139769324718	0.622911338401401	-0.17888241675626	7.96328589790943e-16	6.06621179839773e-15
1169	cg00111778	0.621094202584509	0.397868392527399	-0.642520808486325	2.48879898017871e-26	6.66824615647882e-25
1170	cg00111823	0.978370486959262	0.923439355859853	-0.0833636652940341	1.09410639522422e-17	1.01080964948778e-16
1171	cg00111948	0.0344674395240722	0.0428681383246601	0.314671635746252	2.86041558133146e-05	7.07962468060118e-05
1172	cg00111977	0.800815019502009	0.827593381136238	0.0474530744039117	8.26655057044929e-09	3.08066784592077e-08
1173	cg00112091	0.0554357438342132	0.0609068832585913	0.135788783816532	0.000614979294204235	0.00126561776515478
1174	cg00112251	0.0456909197462769	0.0417160081776541	-0.131306371544998	8.69697689253967e-05	0.000201858452206113
1175	cg00112256	0.55557251201639	0.530027498261349	-0.0679080112444153	0.00825171777877047	0.0141317546231502
1176	cg00112309	0.940812833898038	0.805681667426077	-0.223697811874599	2.83245971335605e-24	5.69010272175414e-23
1177	cg00112341	0.740984688952801	0.59735819024437	-0.31084746690233	2.63236902322295e-17	2.33618680137289e-16
1178	cg00112465	0.037819695059491	0.17573035684309	2.21615379772853	9.86309280463012e-21	1.27661134743556e-19
1179	cg00112493	0.770959869198645	0.695247716372095	-0.14912866457092	1.60010491805275e-06	4.6254357158012e-06
1180	cg00112517	0.0740951451816248	0.125678879589439	0.762291301039581	1.86848271321558e-12	1.01441177340445e-11
1181	cg00112685	0.138134752974549	0.19313366747404	0.483523350623609	3.08363357766817e-05	7.59921505677825e-05
1182	cg00112780	0.0134237629028445	0.0255701155903019	0.929669542810421	4.755874441575e-08	1.6355959777777e-07
1183	cg00112929	0.852843441218186	0.725549719417732	-0.233206445820077	1.18630139475743e-10	5.36470900881678e-10
1184	cg00113050	0.105897994641872	0.0695817051967673	-0.605895329953051	1.63377021390161e-10	7.28465026332076e-10
1185	cg00113194	0.785152164920022	0.838820604810667	0.0953900204012921	1.66925590394095e-19	1.87891688999294e-18
1186	cg00113321	0.790748432944606	0.534171229525888	-0.565916517224389	1.40558274176737e-27	4.5817300513362e-26
1187	cg00113369	0.502479742534079	0.426957418043598	-0.234973243228701	5.86813944062511e-10	2.47075627886311e-09
1188	cg00113623	0.514346188243637	0.493060374349505	-0.060975400585254	0.0273021147223465	0.0424021477369978
1189	cg00113675	0.200474063312584	0.38542969075997	0.943052113347275	1.91428907227026e-14	1.26603533265822e-13
1190	cg00113951	0.0569460986131905	0.074675137892995	0.391030990539653	0.00382608395498347	0.00694636388912523
1191	cg00114012	0.784000654991726	0.810865890069306	0.0486084657408926	3.24324963688915e-07	1.01528532606498e-06
1192	cg00114029	0.333357075880545	0.477303020456126	0.517837115770853	7.58383859936629e-11	3.4992888978134e-10
1193	cg00114159	0.921145057521078	0.895090264155016	-0.0413951866027185	0.000119392197531177	0.000271991758695295
1194	cg00114160	0.782217268142778	0.541816229405981	-0.529765776944775	5.2766469802264e-28	1.84671382026535e-26
1195	cg00114312	0.874617617800016	0.907273023933428	0.0528843540055499	1.41554146039337e-16	1.16541113840453e-15
1196	cg00114346	0.584328200102435	0.684730683589534	0.228757746273576	3.62938974498421e-10	1.56274518874962e-09
1197	cg00114383	0.134542729099362	0.114418090961414	-0.233749248914156	0.0173972340991247	0.0280561493545379
1198	cg00114393	0.0565541771727996	0.0528523411832418	-0.0976662080557062	1.02525905467949e-05	2.68527989719984e-05
1199	cg00114694	0.812550171381294	0.831176749442433	0.0326984023905647	0.000705858494465607	0.0014393124776798
1200	cg00114710	0.85287000728863	0.927038805486942	0.120303865116282	1.60282078838023e-27	5.17119574209691e-26
1201	cg00114913	0.462678010992042	0.386769951917312	-0.258532819246407	5.11714008829239e-09	1.95143435372856e-08
1202	cg00114966	0.424579426365141	0.363695449531164	-0.223303589720659	6.96861941026349e-05	0.000163915097184139
1203	cg00115149	0.92523695532267	0.911246672582076	-0.0219812490362442	8.07875353999582e-06	2.14276825056331e-05
1204	cg00115178	0.449608208573004	0.208332370080817	-1.10978135675039	1.19917409199911e-35	2.83021524013256e-33
1205	cg00115458	0.574468071861949	0.370078108587736	-0.634396914398442	1.35294877077539e-14	9.08448787169008e-14
1206	cg00115511	0.447657353636435	0.331660615962013	-0.432687180391174	4.05202076187791e-18	3.9216645696284e-17
1207	cg00115654	0.356831140178079	0.453299637881004	0.345223485899751	4.91107372137569e-09	1.87618435625827e-08
1208	cg00115714	0.0736738653376409	0.0561333497206168	-0.39229478261193	0.000119392521171594	0.000271991758695295
1209	cg00115747	0.508958735521235	0.638633801769827	0.327440221551857	6.08493687529362e-25	1.33919947806858e-23
1210	cg00115864	0.911012327633756	0.912734666898487	0.00272495150053811	0.0114481909858928	0.0191109963917206
1211	cg00115980	0.056729139744701	0.071518825991031	0.334233067547775	0.0285813624287584	0.0442197849813916
1212	cg00115984	0.0791733748325585	0.0707431413223339	-0.162425066014542	0.026302969315387	0.0409846042659356
1213	cg00116058	0.0375498650618549	0.0511370050840548	0.445559946119149	6.81982546492872e-05	0.000160657716929057
1214	cg00116172	0.914111087581751	0.919358496606633	0.00825803898042121	2.55417616783381e-05	6.36251022423256e-05
1215	cg00116234	0.0454398688046647	0.0851900297369241	0.906725924248053	0.000705858494465607	0.0014393124776798
1216	cg00116265	0.515253075013789	0.55754479423967	0.113806508883899	0.0286435745770891	0.0443019041946001
1217	cg00116412	0.0121038738082105	0.0128976522218758	0.0916396221127602	0.00217743716138061	0.00411743344972377
1218	cg00116463	0.0142904213615948	0.0157794017842154	0.142994056328374	4.10737605589928e-05	9.96476552436224e-05
1219	cg00116554	0.104924683831061	0.106181103863402	0.0171729290072089	0.00182662843498083	0.00349568195836805
1220	cg00116628	0.0290209075328973	0.0332187360608168	0.19490454563708	0.0051270260152834	0.00910744834203472
1221	cg00116709	0.555811987826018	0.477408345523873	-0.219373164873572	2.79228450655044e-07	8.80435880268484e-07
1222	cg00116766	0.715867355803325	0.592967523201995	-0.271739202393801	1.88442663701142e-16	1.53188461931363e-15
1223	cg00116946	0.0778622380033094	0.120486749082712	0.629878772213571	5.14310014394899e-06	1.39789697369009e-05
1224	cg00117005	0.467224789220708	0.706322125830356	0.596209469907717	3.58784298256941e-26	9.38722136608069e-25
1225	cg00117018	0.577473716610196	0.597160573395045	0.0483636323302739	0.0195201765157623	0.0311783904509254
1226	cg00117066	0.721360092782287	0.641321872227152	-0.169671001284025	1.90446471680853e-05	4.81993707422361e-05
1227	cg00117172	0.148437875265936	0.142104193745653	-0.0629101239274856	1.28747269479992e-07	4.21676207596051e-07
1228	cg00117335	0.940302637696005	0.908895717523202	-0.0490103891301722	6.78889388011528e-17	5.77427411202771e-16
1229	cg00117600	0.0447776642896541	0.0397976983860524	-0.170094277691139	4.65555180453693e-05	0.000112125289776637
1230	cg00117908	0.772148195571665	0.568535354564858	-0.441627698846777	2.96215425590298e-22	4.5809756808347e-21
1231	cg00117965	0.428366727405248	0.355330532506775	-0.269684765232047	1.16445848111248e-06	3.42189548656497e-06
1232	cg00118158	0.910274560712316	0.865827229070241	-0.0722225904621955	0.00099649168028422	0.00198611963601723
1233	cg00118229	0.709698629934599	0.763346794287633	0.105132112143877	2.3133317197851e-08	8.2281775070248e-08
1234	cg00118317	0.136654377117642	0.171958079929974	0.331525235561301	0.0158846583564826	0.025821099526538
1235	cg00118365	0.452973815105193	0.61990441617305	0.452618126391692	1.02420344976836e-22	1.68110163833851e-21
1236	cg00118442	0.0702476311953353	0.0641599079114607	-0.130777506258788	0.000231116808723699	0.000506305858594354
1237	cg00118468	0.0137340625246237	0.0126006984579966	-0.124254731969061	0.00706514034309495	0.0122497579910811
1238	cg00118507	0.829446244385785	0.712179993525025	-0.219906576277143	1.32704176092315e-08	4.83830832563923e-08
1239	cg00118712	0.977027128476873	0.966411939135231	-0.015760343174525	0.0174375856045439	0.0281191476058581
1240	cg00118808	0.224616152194469	0.294546948368066	0.391035930171528	2.29067986283466e-08	8.15135187293125e-08
1241	cg00118966	0.915079777992278	0.922228970718722	0.0112274618571509	5.06287668366347e-08	1.73597595120727e-07
1242	cg00118989	0.426302858324797	0.255433801170292	-0.738929281147561	1.7691307942963e-25	4.19841195197219e-24
1243	cg00119057	0.0427203264124182	0.0468930238135207	0.134450641449516	0.0175186323234848	0.0282401547141455
1244	cg00119117	0.0790323477267355	0.0786484418091561	-0.00702508224976306	0.0130452019495998	0.0215486761015686
1245	cg00119186	0.880043455992436	0.597294355380225	-0.559132676961258	6.94928404439787e-30	3.40341952067151e-28
1246	cg00119197	0.0240949836498306	0.0313963002709897	0.381861740348866	1.14161045464281e-11	5.72699567887302e-11
1247	cg00119241	0.687685241509731	0.804248437012878	0.225892843043162	2.37445748343708e-27	7.45620005824101e-26
1248	cg00119314	0.384887056772516	0.503574782968417	0.387770884314117	2.03175809326488e-13	1.21157452397126e-12
1249	cg00119687	0.740523136474667	0.775602835199885	0.0667732662517838	2.05616068040566e-05	5.18457714576027e-05
1250	cg00119811	0.346094418288551	0.32601894170124	-0.0862098868428891	0.0303017686717365	0.0466298973105973
1251	cg00119896	0.312476775864786	0.422917029185352	0.43662568443554	4.58771579848207e-06	1.25488720840152e-05
1252	cg00120147	0.916180115830116	0.848153748890861	-0.111305439159987	1.746550097316e-15	1.28500464606694e-14
1253	cg00120210	0.023790915806477	0.0198664530324468	-0.260076491866495	9.8667587415105e-09	3.64772322978422e-08
1254	cg00120810	0.870168731778426	0.818119658744814	-0.0889833085351344	1.43391061850682e-12	7.87845478074917e-12
1255	cg00120825	0.778536509140336	0.811091941653277	0.0591007655243221	3.567209508508e-14	2.29782290625676e-13
1256	cg00120948	0.0574343993775116	0.0845649026355548	0.55814394519179	8.84253328275133e-08	2.95060156084667e-07
1257	cg00120998	0.0216157158616342	0.023987764694597	0.1502181103344	0.0179701891881152	0.0289018341030823
1258	cg00121045	0.863248256638563	0.863453748890861	0.000343386008450297	0.00188032718293345	0.00359138142783472
1259	cg00121135	0.321457477740131	0.283872693589774	-0.179383831717144	8.2936441064823e-10	3.43821634463772e-09
1260	cg00121147	0.0372470914427547	0.0357069078395165	-0.0609245682806998	0.028210663803411	0.0436945942314743
1261	cg00121148	0.812086057048302	0.8290264556704	0.0297855229355393	0.0159219667567145	0.0258739285924082
1262	cg00121255	0.723139298518635	0.531199038346243	-0.445021045771523	1.00831542613665e-17	9.34961673571734e-17
1263	cg00121366	0.709460627610117	0.641960187894194	-0.144238793106475	7.04414279393348e-05	0.000165602183778076
1264	cg00121374	0.749678145930187	0.799239935609967	0.0923573256864729	1.93715297156007e-15	1.41887219677313e-14
1265	cg00121465	0.770132979079663	0.818639869061608	0.088121352153031	5.83247635236126e-11	2.72352016093608e-10
1266	cg00121533	0.0946665658734536	0.0579444573011343	-0.708184321538707	4.66338161925726e-06	1.27449084121839e-05
1267	cg00121562	0.0775280346308408	0.0703715574714022	-0.13972564918134	0.0141490288106608	0.0232206481623598
1268	cg00121634	0.0552522171223702	0.117281319695916	1.08586898021538	0.00106524786744585	0.00211350637066868
1269	cg00121640	0.0349693237333543	0.0578654697954387	0.726612805768807	3.40864844825868e-07	1.06437270237149e-06
1270	cg00121843	0.0565868991805216	0.152714581284923	1.43229782950086	1.96686474770857e-16	1.59539733036126e-15
1271	cg00121876	0.649797552399338	0.545641724621694	-0.252036339578849	0.000258942713176274	0.000563371493362467
1272	cg00121884	0.820022179103302	0.891615256361064	0.120758371887506	2.91575353468656e-27	9.01456890564886e-26
1273	cg00121904	0.237957518123079	0.244329555864649	0.0381243566642966	0.00269306221522695	0.0050147891015088
1274	cg00122628	0.497103197147585	0.638676902923331	0.361540895824144	1.64123234629405e-15	1.21084224847298e-14
1275	cg00122683	0.909261191986447	0.915544958512195	0.0099359536193043	0.00537676343588011	0.00951753822560261
1276	cg00122851	0.88680694783705	0.903135792225233	0.0263228491294897	3.66243876369565e-14	2.3566521165415e-13
1277	cg00123001	0.627390094358207	0.570255956977386	-0.137753138935986	0.0126742055858244	0.0209864858997058
1278	cg00123035	0.0637592447403672	0.0714592981846087	0.164487205012888	0.00209787458482963	0.00397765855801695
1279	cg00123055	0.157261261917895	0.473014304899398	1.5887204779876	8.74147480141201e-32	6.4663252395648e-30
1280	cg00123057	0.37638055216295	0.339016837334229	-0.150835158107933	1.57657244993406e-05	4.0321098016941e-05
1281	cg00123072	0.885941685052399	0.858323737379793	-0.0456898426284645	0.0160718986599775	0.0260966382111931
1282	cg00123090	0.396840536600741	0.45491096429171	0.197024804821363	0.0164521706467643	0.0266596686565682
1283	cg00123104	0.156405344338508	0.251137599223003	0.683188228690858	3.74528228614278e-12	1.97317240443627e-11
1284	cg00123128	0.388580613229848	0.447571807477398	0.203905239029472	0.00334561131139329	0.00613284709934041
1285	cg00123181	0.815100606729178	0.869104338833066	0.092551247552171	2.42550596065822e-20	3.00434685078019e-19
1286	cg00123324	0.977405457607754	0.973340865488381	-0.00601203273889741	0.000110551079063187	0.000252923766832976
1287	cg00123478	0.539064864864865	0.34529961090194	-0.642610172245542	6.78733990171355e-24	1.2935693885276e-22
1288	cg00123486	0.0555572679457884	0.0495972079666179	-0.163716748285109	0.00711971570539847	0.0123351901870166
1289	cg00123512	0.046957443266882	0.0566647653420945	0.271098074374751	4.25629357220208e-08	1.47158908963939e-07
1290	cg00123666	0.322524906429753	0.29807600242212	-0.113730343326067	1.49324952249067e-05	3.8300888572177e-05
1291	cg00123906	0.818421510322276	0.801024375284779	-0.0309979187784674	0.00260369102126702	0.00486060044789752
1292	cg00124009	0.818453460129225	0.85107103587616	0.0563791707708637	0.023388253476659	0.0368110939435907
1293	cg00124011	0.0467484004412576	0.0326367490827118	-0.518419643205988	9.4557640864913e-07	2.80791972041735e-06
1294	cg00124045	0.934460966432905	0.659851540804336	-0.501992931331161	2.19382087228627e-29	9.71737914132422e-28
1295	cg00124095	0.40658028425656	0.317520773279935	-0.356689277286963	4.89526856293297e-08	1.68094969887773e-07
1296	cg00124175	0.0811462404459853	0.0627196131801722	-0.371607593657811	5.8996298392946e-11	2.75330984682595e-10
1297	cg00124488	0.269581367701521	0.260752131346075	-0.048041741971415	0.0248911549626959	0.0389667206059035
1298	cg00124920	0.839319639902293	0.873580452768651	0.0577202349187715	5.08730094965139e-08	1.74369083274283e-07
1299	cg00124993	0.461162372941455	0.53800949483201	0.222356828060861	6.28122578069935e-08	2.13108530660158e-07
1300	cg00125048	0.789321970293909	0.841127981486367	0.0917114235427427	1.93899785636575e-16	1.57394280628087e-15
1301	cg00125148	0.286768233393744	0.376052025228423	0.391047047472881	4.82621728358346e-14	3.06919859696431e-13
1302	cg00125159	0.0395270368765267	0.0296400615122665	-0.415291366654296	1.797758829673e-05	4.56312676591938e-05
1303	cg00125306	0.0786494661571192	0.0605888048874074	-0.376385724481434	3.25142683141535e-10	1.40677412245327e-09
1304	cg00125414	0.0646989332991884	0.0585711425933476	-0.143551887980067	2.56384482825293e-05	6.38624602570402e-05
1305	cg00125544	0.929586959262469	0.91407145015468	-0.024282889268897	6.71829060571913e-06	1.80048180400952e-05
1306	cg00125858	0.738166283192814	0.75795125422672	0.0381592260752575	0.00267797574627986	0.0049886657165725
1307	cg00126034	0.110192688716413	0.0989414560301206	-0.155381468708501	1.3002294377879e-09	5.28702240713285e-09
1308	cg00126148	0.22066583307068	0.340490427228471	0.625750971591738	1.91839101018065e-07	6.16356678743045e-07
1309	cg00126173	0.884134012292176	0.844972482553538	-0.065360702939522	5.01384540191748e-07	1.53659515217241e-06
1310	cg00126261	0.233493581081081	0.444187429554666	0.927785675705398	9.70621656063934e-13	5.41706905356131e-12
1311	cg00126320	0.0703946408872429	0.18479203398163	1.39236505994751	9.37375243908459e-07	2.78507921747441e-06
1312	cg00126498	0.760395014183279	0.785582995995108	0.0470146303011998	0.0225653249541781	0.0356233404059265
1313	cg00126536	0.937269355251753	0.89447575301566	-0.0674213384789927	7.97815240595293e-19	8.34364609146406e-18
1314	cg00126638	0.529603516271373	0.659212073431018	0.315829964773641	9.70621656063934e-13	5.41706905356131e-12
1315	cg00126657	0.632236478606887	0.572872848269743	-0.142249316069322	0.000261543806410162	0.000568534871595053
1316	cg00126739	0.0492033123867308	0.0411932522362647	-0.256347409150938	1.82563854378405e-05	4.63035767996021e-05
1317	cg00126948	0.0492504363328343	0.0461682264562699	-0.0932361935478756	0.0242371079066699	0.0380320386295107
1318	cg00126959	0.0216478784177764	0.0260417144296026	0.266598788222002	0.00128715761565739	0.00252294459793763
1319	cg00127047	0.0425694340477504	0.0492989532123072	0.21173910361055	2.65261361952139e-05	6.59298257003583e-05
1320	cg00127150	0.876108126822157	0.830184732847311	-0.077676533286749	0.00172343492287566	0.00331168791898827
1321	cg00127167	0.0841013671105508	0.154004514496751	0.872771485255041	8.82137405356283e-05	0.00020457750332366
1322	cg00127198	0.754802324481916	0.864366117292981	0.195543654547729	1.22455348879883e-18	1.25522473892461e-17
1323	cg00127408	0.520335593136869	0.595364866063934	0.194331690045481	1.42646665805284e-07	4.64931267594155e-07
1324	cg00127424	0.0200306802064455	0.0182855781913235	-0.131505167828963	7.79335908487018e-06	2.07099586411525e-05
1325	cg00128100	0.613313969545347	0.799050699057531	0.381661231940319	6.7647058326501e-31	4.10898900200753e-29
1326	cg00128171	0.0541149938933102	0.0883765599894482	0.707635392378933	0.000801625279842859	0.00162134397179441
1327	cg00128197	0.320497047120006	0.260536795246888	-0.298823928028592	1.18987418200542e-06	3.49366060973997e-06
1328	cg00128386	0.735645612047908	0.814459344348785	0.146831751459499	2.69097029349068e-11	1.3007011155836e-10
1329	cg00128425	0.957753650224569	0.81236017230629	-0.23753510894995	1.00831542613665e-17	9.34961673571734e-17
1330	cg00128482	0.348716323575762	0.461182256169213	0.403283107924031	8.69697689253967e-05	0.000201858452206113
1331	cg00128517	0.60188860314396	0.668471141394278	0.151368779654458	1.17456343616967e-06	3.45008847448954e-06
1332	cg00128530	0.0482462148372863	0.0445426772824288	-0.115227484635159	0.0146964185069003	0.0240441651827325
1333	cg00128601	0.188614601883224	0.0798315025540181	-1.24041129851236	2.19710250251136e-32	1.86897002007107e-30
1334	cg00128702	0.059328972303207	0.108501227847191	0.870902671172751	0.000146003233133879	0.000328710843038781
1335	cg00128732	0.0438403307461981	0.0396645890788748	-0.144407079625896	0.00369284921084853	0.0067202504181587
1336	cg00129196	0.129627838625798	0.0957019736684333	-0.43775499898375	2.48215375682422e-15	1.79777202372563e-14
1337	cg00129232	0.953534427941061	0.980304757907864	0.0399452962567929	1.24836180763097e-29	5.81226956302741e-28
1338	cg00129481	0.021648139429517	0.021802649344109	0.010260417976939	0.000456083313122587	0.000956843245257712
1339	cg00129556	0.0727982182255141	0.0912289419410537	0.325588444896293	3.86357047116001e-08	1.34207334845266e-07
1340	cg00129563	0.275368776101174	0.144075644499868	-0.934538509019593	5.16612333264234e-26	1.3215645599421e-24
1341	cg00129651	0.0229946448270428	0.0600313526703278	1.38441826202217	0.000914924690859528	0.00183396101981147
1342	cg00129811	0.487187751162241	0.593352021631214	0.284410413827222	2.03496466808439e-08	7.27907956772744e-08
1343	cg00129827	0.131615451895044	0.105608001990455	-0.317609721229036	4.91107372137569e-09	1.87618435625827e-08
1344	cg00129981	0.942417949728154	0.936621953164344	-0.00890016439397098	0.00921518332917597	0.0156467749392713
1345	cg00130039	0.0490842861082657	0.0989620032854505	1.01161347240796	0.000173332662535529	0.000386180080541775
1346	cg00130180	0.339902441690962	0.406995650974844	0.259892652872652	0.000112111741291393	0.000256302194507104
1347	cg00130181	0.854214397013632	0.911186464903235	0.0931481033764219	3.04783830295841e-17	2.68814310894399e-16
1348	cg00130223	0.600222251004649	0.716567225832754	0.255605256969947	1.16913984648444e-13	7.14362785325145e-13
1349	cg00130275	0.0799062948152234	0.0624500947264922	-0.355605399320728	4.98497239471701e-15	3.50229603828947e-14
1350	cg00130530	0.725977662319754	0.585485653133169	-0.310291339425147	6.59504761883246e-17	5.61814130240771e-16
1351	cg00130799	0.952395809037901	0.919390369673134	-0.0508837176729327	6.00842468202027e-24	1.15352642099999e-22
1352	cg00130808	0.865596872783863	0.84549752931725	-0.0338947481765264	0.0291452598993593	0.045003656323586
1353	cg00131081	0.339502671184304	0.282935869565217	-0.262947837661669	3.78884068073918e-11	1.80325720548981e-10
1354	cg00131121	0.0636734398392562	0.0726013261708914	0.18930419618063	4.24623120147627e-05	0.00010280280087472
1355	cg00131407	0.877370540146561	0.779851898726588	-0.169986096656091	5.33626837764193e-07	1.63044542877616e-06
1356	cg00131557	0.918326253841305	0.896279326242836	-0.0350583715472133	0.00309639593452916	0.00570756955863748
1357	cg00131691	0.906300973130565	0.888594837406173	-0.0284644743206425	9.3029447374903e-05	0.000215088605644199
1358	cg00131705	0.833365418406745	0.87762001966474	0.0746472011284233	2.81765508364192e-05	6.97940957538103e-05
1359	cg00131758	0.713347632180285	0.806022703781865	0.176215167196742	3.48795531305209e-21	4.75496450499865e-20
1360	cg00131871	0.72312249724214	0.674812102808221	-0.0997542122928708	0.00413917860273786	0.00747111160676801
1361	cg00131893	0.889097615436136	0.825791015971606	-0.106565100438725	1.91428907227026e-14	1.26603533265822e-13
1362	cg00132008	0.890480806280041	0.912332097892036	0.034974559901696	2.4764784738206e-12	1.32857710963338e-11
1363	cg00132108	0.0702694606413994	0.0660065816926065	-0.0902879384679709	6.20910341912537e-05	0.000147058409353892
1364	cg00132135	0.942223804270743	0.913306675819564	-0.0449704018919685	2.22779824030904e-05	5.59091142964051e-05
1365	cg00132255	0.489459061539674	0.398757162042255	-0.295677766325277	2.4592195980415e-05	6.13760410277449e-05
1366	cg00132769	0.908006081081081	0.727331421017291	-0.320089056871734	4.10821494545281e-31	2.60907260637588e-29
1367	cg00132888	0.873862730478292	0.820491330127821	-0.0909185844451632	1.82564462030748e-05	4.63035767996021e-05
1368	cg00133147	0.0237155700890395	0.0211644260054198	-0.164193186948167	1.26363741841377e-07	4.14315108920025e-07
1369	cg00133204	0.929139115317942	0.88528460934315	-0.0697532797573259	8.89533432771435e-12	4.51179113822724e-11
1370	cg00133403	0.86640945453471	0.899431915033934	0.0539650906734503	3.23294238839636e-18	3.16568365406914e-17
1371	cg00133595	0.027006972460799	0.104461177726085	1.95156304944978	0.000732726591502799	0.0014903218886375
1372	cg00133698	0.0234673498936254	0.0279403468908127	0.251695001220301	0.000829296484741066	0.0016732784724157
1373	cg00133811	0.571111197896147	0.480952666131082	-0.24787675668081	8.56581843464293e-10	3.54586000079184e-09
1374	cg00133857	0.902438841501852	0.90786581872467	0.00864992147775032	0.00131429232483898	0.00257209980110798
1375	cg00133909	0.0627387617209046	0.0690295762488309	0.137857573157789	0.0135871993696515	0.0223766689451916
1376	cg00133970	0.9287930472382	0.884118418906928	-0.0711175552402571	6.39734473698881e-20	7.54827054589389e-19
1377	cg00134028	0.0389620794263651	0.0349608677666131	-0.156329682320012	3.29859634174664e-05	8.0983612846589e-05
1378	cg00134210	0.306937388700654	0.154534492433871	-0.99001550754731	8.36661420290837e-20	9.73834978733869e-19
1379	cg00134212	0.0925146353715231	0.0699409955874242	-0.403543278639425	0.00872156236035442	0.0148719249934501
1380	cg00134295	0.210726593649043	0.301017182066716	0.514473444960319	0.00407254966813223	0.00736000296171713
1381	cg00134340	0.978320507643212	0.974206066692247	-0.00608021669978551	0.0207109318754465	0.0329271434084475
1382	cg00134539	0.74089416712631	0.773449137269479	0.0620389460590611	0.000100191274959973	0.000230585913546431
1383	cg00134563	0.965931496729966	0.962767719849397	-0.0047331064074588	0.00951845120519123	0.0161229656390674
1384	cg00134602	0.315780429044205	0.568252265641862	0.847609770305578	8.65796093447709e-24	1.63002564243936e-22
1385	cg00134667	0.389347813411079	0.314618529221324	-0.307455884378619	3.17744694288853e-15	2.27804854470324e-14
1386	cg00134695	0.897220156016074	0.858525604930574	-0.0636008686286918	1.63959029290869e-07	5.3093257332407e-07
1387	cg00134787	0.836792893586006	0.584314339072879	-0.518125906183659	1.64159639178854e-24	3.40854961368808e-23
1388	cg00134843	0.0544657621542826	0.0442727649344109	-0.298930143205027	0.000345110077681383	0.000737181363918501
1389	cg00135038	0.67581888937042	0.867325706251948	0.359937194630477	9.11161745829154e-33	8.52589891863571e-31
1390	cg00135056	0.085850389055236	0.119879609223243	0.481689708822165	1.5057355078387e-14	1.00605581953006e-13
1391	cg00135371	0.823155524584351	0.767821246312861	-0.100394553536752	3.33189088699793e-18	3.25683159870676e-17
1392	cg00135399	0.802347810456229	0.882348588095638	0.137120964294273	1.78098410414957e-21	2.51454012201927e-20
1393	cg00135416	0.630392528169569	0.68392260365956	0.117582636142933	6.97587848678341e-08	2.35548681753395e-07
1394	cg00135433	0.579337308919707	0.618294107172834	0.093889679091447	0.00108474705581452	0.00214949382639172
1395	cg00135497	0.713529651918683	0.855511295234898	0.26181351805352	4.24481774670634e-22	6.43145827505543e-21
1396	cg00135852	0.1230055590576	0.0969233153073215	-0.343807858740637	7.42521647657883e-16	5.67421467883399e-15
1397	cg00135888	0.377449893625404	0.446877235665124	0.243593414641162	2.52736545879395e-08	8.95214865548467e-08
1398	cg00136077	0.861324546923016	0.785522812897192	-0.132903772869855	0.000737295908476013	0.00149899581569392
1399	cg00136105	0.0408384465369159	0.0386132569126358	-0.0808317418299911	0.00708329683809755	0.0122770347278559
1400	cg00136477	0.700419630052793	0.580550202043215	-0.270798690533796	4.73752853197909e-16	3.69340380089159e-15
1401	cg00136547	0.386963501694114	0.5710321386604	0.561374447073101	4.17955604427909e-11	1.97994888705477e-10
1402	cg00136787	0.840223003506422	0.639117647905226	-0.394690759311497	1.14130346844198e-16	9.484072627472e-16
1403	cg00136822	0.921398091166969	0.896444287033262	-0.0396106850909623	0.00912363291926589	0.0155017800505844
1404	cg00136852	0.93661748975652	0.942584096141394	0.00916136132832999	0.000519983313143826	0.00108211677002784
1405	cg00136947	0.0914021964384209	0.0821079132593108	-0.154707563994119	2.00433581950416e-06	5.7289744789772e-06
1406	cg00136968	0.857232480694981	0.696916744406341	-0.298700196963644	3.3563115464436e-15	2.4000119263806e-14
1407	cg00137016	0.145848382712158	0.195153453919758	0.420139607988519	1.08657594605188e-06	3.20421261939956e-06
1408	cg00137156	0.0368751290284454	0.0455993926712871	0.306366512113094	0.00020542113101314	0.000453345727985572
1409	cg00137234	0.706272399732094	0.803515125662486	0.186100463142067	7.82358955298809e-14	4.86607684018953e-13
1410	cg00137491	0.0296707351666535	0.0269009574570134	-0.141383151640427	0.00153295145472946	0.00296959110087626
1411	cg00137611	0.612009207312268	0.649075402887359	0.0848327278288168	1.10069331222487e-05	2.8714942300331e-05
1412	cg00137629	0.505432861870617	0.593108142881124	0.230775711484715	1.84961472238362e-17	1.66735199966337e-16
1413	cg00137634	0.0538891507761406	0.0503087118396125	-0.0991866021614927	8.08001413514182e-07	2.41899545931653e-06
1414	cg00137696	0.878985333110078	0.836990087891796	-0.0706285548599542	9.91682123283213e-09	3.66492931644577e-08
1415	cg00137839	0.806958680364038	0.855233057147653	0.0838228149149187	3.51650301080093e-21	4.79369244952984e-20
1416	cg00137855	0.915212514774249	0.891510131537927	-0.0378555865083882	7.46656210493397e-07	2.2440612553341e-06
1417	cg00137918	0.909891643684501	0.858454354420969	-0.0839533236898754	3.80737867671684e-19	4.11929494785994e-18
1418	cg00138126	0.739238009219132	0.480088224537759	-0.622739386925166	1.11379243966881e-31	8.04060571455177e-30
1419	cg00138267	0.040078083878339	0.0276269544833209	-0.53673700301848	3.79440038548814e-09	1.46734087231091e-08
1420	cg00138474	0.055201888149082	0.0442341411065014	-0.319557303798095	7.69972264094089e-09	2.87924558079182e-08
1421	cg00138497	0.0950584479158459	0.094261896568263	-0.0121401370071772	0.0263608540124291	0.0410631329799729
1422	cg00138525	0.0573935259238831	0.0500288472145615	-0.198127798370205	0.000705858494465607	0.0014393124776798
1423	cg00138641	0.105422293357497	0.0696892869133552	-0.597171184057061	4.99979731833642e-18	4.78741507086712e-17
1424	cg00138710	0.874067392246474	0.748245066428452	-0.224233657215382	1.61868387904106e-15	1.19479557060838e-14
1425	cg00139037	0.0436532345756836	0.0953305732751385	1.12685041489517	1.7683705888092e-09	7.09028436730532e-09
1426	cg00139056	0.936960241509731	0.941265659847958	0.00661413151679482	0.00954214407568895	0.0161570788203675
1427	cg00139242	0.948159055629974	0.922105938391808	-0.0401965867645741	9.51734880190399e-11	4.34561023117792e-10
1428	cg00139317	0.475494791584588	0.409647442984244	-0.215046728797146	6.46372940065553e-08	2.19009174316067e-07
1429	cg00139455	0.766776636986841	0.819007987601621	0.0950711421965124	1.37078096073072e-15	1.01923991954797e-14
1430	cg00139517	0.929153926995509	0.874949158253196	-0.086718431552862	2.48020660133388e-11	1.20308258005538e-10
1431	cg00139547	0.500131592270113	0.416228991102904	-0.264930285067367	1.06276471161016e-14	7.21594502326117e-14
1432	cg00139683	0.784305689070995	0.804717907503777	0.0370670723042405	1.74245844363968e-06	5.01544381773769e-06
1433	cg00139726	0.772850625443227	0.794907922851867	0.0405981565779503	6.15004552454725e-07	1.86648388089714e-06
1434	cg00139947	0.748207107398944	0.930695335020024	0.314871305497876	6.42555356211555e-34	8.28689444117272e-32
1435	cg00140085	0.424769680285241	0.34565070145567	-0.297365937996403	3.79229990421431e-10	1.62938675161805e-09
1436	cg00140112	0.753255623079348	0.68713714297705	-0.132541468065461	2.74882077397774e-09	1.07947760802257e-08
1437	cg00140335	0.946298443779056	0.938709425885513	-0.0116166068173458	0.0011591009092627	0.00228682058366623
1438	cg00140447	0.630768527893783	0.4185222283508	-0.591806430325853	4.9121077181953e-21	6.57948817533158e-20
1439	cg00140479	0.0367361259947995	0.0402511648960407	0.131831041223873	0.0104565886522533	0.0175831680146475
1440	cg00140494	0.926885043534788	0.883145178541452	-0.0697398011583799	3.04339681477916e-10	1.32031727764897e-09
1441	cg00140502	0.0157597913875975	0.0144409722055685	-0.126080566309483	1.24340150104445e-08	4.5473281841284e-08
1442	cg00140786	0.940114321172484	0.899863397803305	-0.0631301919405071	5.28901350384798e-07	1.61678183510203e-06
1443	cg00140889	0.884110018911039	0.770882844312813	-0.197714288398354	1.65823160965795e-22	2.6521231091317e-21
1444	cg00141143	0.0375335533054921	0.033058238806686	-0.183171010366999	9.67185639060565e-05	0.000223054277110642
1445	cg00141162	0.549022729690332	0.497045387779083	-0.1434882807027	0.0241295610643154	0.0378796783898291
1446	cg00141260	0.971429668662832	0.908045655771122	-0.0973447118923958	0.00679791502487157	0.0118201207417017
1447	cg00141295	0.940704137774801	0.903365000359721	-0.0584320305653841	9.13976186950866e-05	0.000211526767383631
1448	cg00141548	0.111603478843275	0.170443269023238	0.610909628341723	0.0292718564212899	0.045182319577262
1449	cg00141688	0.938317899495706	0.90272220197127	-0.0557946964830646	2.60288536572836e-08	9.20515937860865e-08
1450	cg00141845	0.468519922582933	0.416477996474736	-0.169870119431434	6.11987234671679e-05	0.000145053780517473
1451	cg00141925	0.900650535812781	0.82016910417516	-0.135046031797837	4.98497239471701e-15	3.50229603828947e-14
1452	cg00142036	0.188066093097471	0.270931832298137	0.52669014325502	6.77258082976444e-06	1.81412780294698e-05
1453	cg00142150	0.0339894748246789	0.038385358761601	0.175468061238576	0.000730448711356171	0.00148623625186638
1454	cg00142239	0.760966192577417	0.674724408858726	-0.173534006804831	0.00235161595925006	0.0044218757794973
1455	cg00142482	0.661908826136632	0.512323780546296	-0.369576649402835	4.29552016471704e-09	1.65109850488288e-08
1456	cg00142670	0.305016433890158	0.367849156454591	0.270227307689151	2.84838343948602e-10	1.23922745626722e-09
1457	cg00142759	0.0197821999842408	0.0211874757188422	0.0990088373440772	0.000616912441776646	0.00126953615260262
1458	cg00142815	0.883775124103696	0.863354048058706	-0.0337270161460269	4.24623120147627e-05	0.00010280280087472
1459	cg00142834	0.945141552084154	0.939354603227895	-0.00886054199294624	0.0040946546485182	0.00739679549409739
1460	cg00142933	0.724865249980301	0.844198750569558	0.219869866199329	8.78907508125953e-34	1.08553273665037e-31
1461	cg00143220	0.148528489677724	0.0783166874505384	-0.923348035179791	1.82047843815331e-15	1.33726737484793e-14
1462	cg00143249	0.293790876408478	0.514742694069402	0.809061854197946	8.95236565399483e-18	8.34468463742947e-17
1463	cg00143376	0.478376238082105	0.422863289887048	-0.177954408889335	4.05653829776965e-06	1.11706889362571e-05
1464	cg00143527	0.42799666495942	0.141641550157078	-1.59535501677732	1.04269126996201e-36	3.7913884125005e-34
1465	cg00143606	0.888692876841856	0.855561241276769	-0.0548137976898579	0.0012718904690432	0.00249487517116335
1466	cg00143700	0.0779700624458278	0.0562096303268663	-0.472102963188274	3.12640202274712e-14	2.02524178964357e-13
1467	cg00143729	0.896431172681428	0.845009274203218	-0.0852256428474337	2.07130150417864e-09	8.24526600412576e-09
1468	cg00143998	0.0590516724450398	0.071040878078611	0.266671493971536	1.52843478195938e-05	3.91521987233884e-05
1469	cg00144022	0.887531769561106	0.915183713038682	0.044262615303532	2.60722772818107e-10	1.13912447783734e-09
1470	cg00144039	0.925356651367111	0.892793821194753	-0.0516824743023134	6.89810440046602e-07	2.08164270837634e-06
1471	cg00144180	0.989050389055236	0.983357073910645	-0.00832864455367531	3.31650861848313e-11	1.58812431946153e-10
1472	cg00144186	0.0740045691828855	0.0858729909590158	0.214590093535517	0.00294524753408275	0.00544858768253422
1473	cg00144335	0.439945205263573	0.648160845583827	0.55902802355224	2.24503570769356e-27	7.0715749700881e-26
1474	cg00144414	0.958482918012765	0.949657936041632	-0.0133447679990702	0.00176918017885354	0.00339344835835446
1475	cg00144425	0.939886797730675	0.690669513657402	-0.444491461428784	5.01969163424021e-14	3.18638434325755e-13
1476	cg00144550	0.112210637459617	0.103423642653301	-0.117643424959662	0.00595591135804074	0.0104624576742177
1477	cg00144673	0.515849560712316	0.674058889901436	0.385924251548715	6.05005374704016e-29	2.46777980036815e-27
1478	cg00144817	0.982991199472067	0.980215181419219	-0.00408000930161086	0.000353093972810007	0.000753160532762994
1479	cg00144832	0.919642843353558	0.876033894697715	-0.0700869880450078	5.90426866461955e-06	1.59298859893578e-05
1480	cg00145079	0.475264337916634	0.634877055804696	0.417747089275917	3.62030648618174e-24	7.15891332933896e-23
1481	cg00145103	0.205845871089749	0.176130102640351	-0.224923007740605	8.67973426150637e-06	2.29428765547789e-05
1482	cg00145118	0.273004358403593	0.346556554713542	0.344166822231662	6.60944973732233e-09	2.4898252473482e-08
1483	cg00145177	0.0177944212434008	0.0200759388714358	0.174042447884018	4.157801852312e-06	1.14345903259213e-05
1484	cg00145253	0.305432064061146	0.442681411424734	0.53541727141513	4.41014956677238e-15	3.11595897509453e-14
1485	cg00145348	0.439492328224726	0.382387324636082	-0.200803280215074	2.44989504366644e-05	6.11679042401927e-05
1486	cg00145352	0.905988813923253	0.912184051176287	0.00983170833135213	5.01384540191748e-07	1.53659515217241e-06
1487	cg00145419	0.557701522732645	0.731472124031751	0.391309675081998	5.05978699412618e-32	3.95458774225401e-30
1488	cg00145838	0.987801357261051	0.988262138180772	0.000672818825305049	0.000667259771281034	0.00136599465609075
1489	cg00145904	0.517074347963123	0.684332134463656	0.404324959626679	2.03134741474098e-21	2.84828688892242e-20
1490	cg00145911	0.861940935505476	0.876534728051032	0.0242222392378656	0.00792436695045333	0.0136178713783863
1491	cg00145955	0.445040021471909	0.54821200328545	0.300798836490624	1.40317592145851e-05	3.6116068401207e-05
1492	cg00145961	0.941277113702624	0.879435115350488	-0.0980423778400406	1.7865903072713e-10	7.93665212435211e-10
1493	cg00145979	0.0594581228823576	0.0628127467085542	0.0791834401561018	0.00142817230139652	0.00278038039616502
1494	cg00145985	0.877289478764479	0.762516386484088	-0.202284625153047	3.5144940477079e-11	1.67807612297059e-10
1495	cg00146027	0.581777964699393	0.316116727019833	-0.880011278141321	4.80015397316198e-28	1.68994878539827e-26
1496	cg00146249	0.987743947482468	0.984227250653493	-0.00514563950906153	1.47363703971423e-07	4.79692846891132e-07
1497	cg00146565	0.791288990229296	0.816341113096237	0.0449674329601902	3.89766700655693e-10	1.67274981952652e-09
1498	cg00146645	0.313787515759199	0.127890781553514	-1.29487567726739	1.79127404907184e-32	1.55682602512265e-30
1499	cg00146655	0.870430486171302	0.758291890692822	-0.198975792214393	6.20469484977576e-07	1.8820576129307e-06
1500	cg00146864	0.425820585454259	0.477776743447085	0.166090934282072	0.0247810970905188	0.0388120717571982
1501	cg00147095	0.683037174966512	0.879258268183889	0.364322895685122	1.62045973271383e-37	8.8430362314043e-35
1502	cg00147248	0.867459648569853	0.721138927792033	-0.266519427526203	1.70524215322025e-11	8.40535799264913e-11
1503	cg00147286	0.64430501044047	0.886037262884002	0.459623559625072	9.47454813769417e-35	1.57077698792786e-32
1504	cg00147307	0.921332933771964	0.8868058088923	-0.055104363828199	3.05675129074464e-16	2.4298489766019e-15
1505	cg00147509	0.479513682924907	0.535503253075613	0.159323355947526	0.00217122723332243	0.00410593151974946
1506	cg00147751	0.683646926956111	0.614759576368738	-0.153229126556104	1.32401010665217e-07	4.33041864217412e-07
1507	cg00147819	0.40485693207785	0.505730274107293	0.320955963913164	1.62004918440986e-08	5.8546473317286e-08
1508	cg00147863	0.780677418052163	0.731534873737979	-0.093799896570334	5.6094647493849e-05	0.000133652465674128
1509	cg00147943	0.867805611259948	0.864639406220773	-0.0052733256733507	0.0040286833237819	0.00728675769747008
1510	cg00148114	0.345377874083997	0.198785480467157	-0.796963278015447	2.94307355213016e-27	9.09721471485376e-26
1511	cg00148127	0.824313968560397	0.801440439818701	-0.0405986340807241	0.000508515607405762	0.00105970320757527
1512	cg00148286	0.857828158734536	0.91300233219022	0.0899298713625841	1.49079087869208e-25	3.58405986408117e-24
1513	cg00148325	0.842878030691041	0.795942086141154	-0.0826604179035951	3.88388908922758e-12	2.04272716857995e-11
1514	cg00148862	0.398078908281459	0.587232877287225	0.560878308272983	1.46158114490839e-21	2.08262309758477e-20
1515	cg00148892	0.944607951501064	0.937212954747116	-0.0113387836503297	0.00120884186366757	0.00237865939368133
1516	cg00148926	0.894448973682137	0.753063308472625	-0.24822802771259	1.76157754816668e-24	3.64208141246417e-23
1517	cg00149537	0.809055104010716	0.90626757296338	0.16369909818088	6.88791345910848e-17	5.85430140732401e-16
1518	cg00149734	0.933014659995272	0.920436199908871	-0.0195820250583434	7.02209748256191e-06	1.87767779614007e-05
1519	cg00149830	0.0472361584981483	0.0582569222283508	0.302537842783023	1.10785345634684e-08	4.0720153982782e-08
1520	cg00150025	0.835874222874478	0.704183723830308	-0.247333989095086	0.000164103050102411	0.000366841518605447
1521	cg00150231	0.829556582420613	0.837878316626298	0.0144003515291249	0.0111722916773506	0.0186848228725594
1522	cg00150363	0.660556723268458	0.578202002446102	-0.19210884856512	2.96173403298141e-06	8.28827241282225e-06
1523	cg00150520	0.537651531597195	0.597550530588263	0.152389295800126	2.52827843944758e-09	9.96779875377126e-09
1524	cg00150848	0.857086174257348	0.889565225784791	0.0536601274881	5.18944565312802e-12	2.69488979471974e-11
1525	cg00150874	0.622831512489166	0.699046063454759	0.166545584558933	1.23277918250416e-09	5.02447584394056e-09
1526	cg00150882	0.105629640099283	0.157715402048011	0.578308839097255	1.56629502349877e-06	4.53363841105923e-06
1527	cg00150989	0.989437453707352	0.990558840739586	0.00163416435458714	0.000123619746438626	0.00028104518174166
1528	cg00151007	0.916860340989678	0.901211521859037	-0.0248362364343426	0.000258081931834481	0.000561541300877753
1529	cg00151170	0.938830079386967	0.839555893426701	-0.161237689660666	4.85436037451071e-11	2.28405086386556e-10
1530	cg00151234	0.441775258056891	0.372425872922612	-0.246359319446749	5.13643824033756e-08	1.75976209797309e-07
1531	cg00151251	0.577832758450871	0.450878406556512	-0.357913577219236	6.46972946500805e-10	2.71175173807573e-09
1532	cg00151370	0.789564852060515	0.668835695700137	-0.239405922836891	2.10602116420948e-11	1.0289529530336e-10
1533	cg00151565	0.890255093176267	0.911762391783976	0.0344391180828165	5.71363876994887e-12	2.95542688047239e-11
1534	cg00151676	0.963591006421874	0.965902002446102	0.00345589653098025	0.0268867617113749	0.0418153920753082
1535	cg00151732	0.966748087227169	0.958757271157582	-0.0119743908769988	1.08348181956228e-05	2.82889593920355e-05
1536	cg00151768	0.928179136789851	0.746921477133744	-0.313446687229678	2.41830856214858e-24	4.90014148243198e-23
1537	cg00151788	0.0185899013080136	0.0177586716707835	-0.0659954374367837	0.00583271948754083	0.0102624391151079
1538	cg00151810	0.0267934116696872	0.0373788100434063	0.480342346819788	1.43892585101889e-15	1.06783363126495e-14
1539	cg00151914	0.0547449491765818	0.101079064246145	0.884686442014041	1.44279963891848e-12	7.92337525897878e-12
1540	cg00151919	0.0765235885667008	0.0698068071176767	-0.132536804545645	0.0291452320689002	0.045003656323586
1541	cg00151922	0.11968278405957	0.242110936113576	1.0164526064365	1.67546738803281e-14	1.11414391260601e-13
1542	cg00152008	0.0711880624064297	0.174990494376364	1.29756931614787	1.74319993679709e-05	4.43209243575484e-05
1543	cg00152041	0.104512916633835	0.122280124823137	0.226508675653708	1.18140902632056e-05	3.07017984181101e-05
1544	cg00152047	0.905768984910567	0.834250404086429	-0.118662659664879	5.97529874963881e-26	1.51483328591669e-24
1545	cg00152117	0.714411831218974	0.676565273747572	-0.0785268433899001	0.00532033576012795	0.00942482468624056
1546	cg00152126	0.931357617603026	0.902269049017962	-0.0457775351902685	0.00693928824289221	0.012046716060309
1547	cg00152259	0.227659830785596	0.287377296817669	0.33606633247682	1.83311285928506e-15	1.3456296540486e-14
1548	cg00152322	0.352661409660389	0.520063701167894	0.560404629808675	1.25942266685379e-12	6.95738435170941e-12
1549	cg00152644	0.843713908478449	0.802702067195856	-0.0718892712765039	0.00590945084275577	0.0103858761432664
1550	cg00152708	0.77083721239461	0.788885535024821	0.0333897647638799	0.0007652722635965	0.00155222694832254
1551	cg00152757	0.599448507800804	0.637981531931221	0.0898788294704808	0.00287221646423342	0.00532430457199308
1552	cg00152768	0.0618820640611457	0.0462086213098635	-0.421359272736377	1.17668696760925e-08	4.31364615701356e-08
1553	cg00152799	0.187354979907021	0.153470848821315	-0.287809677680276	0.000176917505995872	0.000393790934809766
1554	cg00152838	0.172217920179655	0.158564463176575	-0.119165794230805	0.0260151905828941	0.040574607881295
1555	cg00152878	0.743445780474352	0.761411487685556	0.034448806200286	0.00304524477558156	0.00561963025864617
1556	cg00152942	0.674899027854385	0.589190042327154	-0.19593862748042	0.000116103229428782	0.000264925984271373
1557	cg00153101	0.557753967378457	0.458274534161491	-0.283416751709474	2.70665712546542e-11	1.30806312975252e-10
1558	cg00153934	0.0246219210464108	0.0284570505287897	0.208842811580412	0.0120473735192048	0.0200328410344553
1559	cg00153942	0.511857100504294	0.411378789659224	-0.315273685354604	1.37126327274736e-09	5.56010409767461e-09
1560	cg00154189	0.026838000354582	0.0253762626202067	-0.0807975764824258	0.00200360553254542	0.00381027079708413
1561	cg00154357	0.30778860117406	0.398927969495671	0.37418847366175	0.000224235991105173	0.000492174588365415
1562	cg00154443	0.0232133835001182	0.0254722715173026	0.133970799135399	0.00415036503313774	0.00749068631035202
1563	cg00154455	0.653342865022457	0.446188864840883	-0.550185786384733	5.73253564572685e-21	7.62089512158199e-20
1564	cg00154549	0.0146962325663856	0.0140983446845248	-0.0599205794518598	0.0295903351561678	0.0456369642484012
1565	cg00154746	0.0373439898353164	0.035854420369793	-0.0587250786027278	0.0226667484712418	0.0357681148305769
1566	cg00154846	0.448764460050429	0.566191259382719	0.335331051627598	2.66466276917808e-12	1.42498274073994e-11
1567	cg00154920	0.869629196871799	0.733097843473465	-0.246394616499397	2.68476267229843e-21	3.71158630813366e-20
1568	cg00154982	0.0181121572374123	0.0166449075517398	-0.121877530272103	0.0276623999307958	0.0429157544084529
1569	cg00154986	0.767682648136475	0.793665138252716	0.0480203971253179	1.68530151087977e-11	8.31094132172674e-11
1570	cg00155063	0.187768278701442	0.295818266025564	0.655757781151682	0.000140076735528662	0.000316147233524818
1571	cg00155167	0.0840846761484517	0.0659007961821626	-0.351547007931361	1.18855618896014e-08	4.35511776888842e-08
1572	cg00155310	0.500211866677173	0.597495234897719	0.256387924043507	5.80941685461742e-06	1.56855257216615e-05
1573	cg00155423	0.0412585099676936	0.0522140345092208	0.339745918235384	0.0103796543547781	0.0174613036193175
1574	cg00155429	0.0159307698368923	0.0125991108899494	-0.338494057813026	8.93426264696567e-17	7.50795393634586e-16
1575	cg00155447	0.909215640020487	0.897174201419698	-0.0192343653380378	0.00772572663321016	0.0133026687857774
1576	cg00155504	0.0994579081632653	0.0733992715652654	-0.438320342712614	1.93856703273815e-12	1.0507969024996e-11
1577	cg00155514	0.0493209124576472	0.0402428385572796	-0.293467420198603	3.58461746966746e-06	9.9341782665484e-06
1578	cg00155526	0.0830616027105823	0.0943712433151874	0.184165600887658	3.21392311173074e-09	1.25295225693821e-08
1579	cg00155593	0.0179807609723426	0.0178790978200916	-0.00818013921276428	3.81533158626627e-07	1.18500066722704e-06
1580	cg00155609	0.0568117563627768	0.0521142287584834	-0.124512179672855	0.000151121533286448	0.000339461777996599
1581	cg00155619	0.51154555492081	0.441243963884026	-0.213286179948509	4.02332246595486e-06	1.10845857600253e-05
1582	cg00155700	0.0483215379008746	0.0442616945250486	-0.126607686521466	0.00149285069768917	0.00289744022550723
1583	cg00155732	0.854550997754314	0.792602083383295	-0.108569831901563	1.71444093590231e-12	9.34065550104178e-12
1584	cg00155846	0.844036295406193	0.790810797021511	-0.0939724708416	3.04034381964459e-11	1.46214372815242e-10
1585	cg00155879	0.216022457844142	0.256733985227463	0.249092981922785	0.0032907236710525	0.00603942433689134
1586	cg00155882	0.458878464069025	0.552912509892324	0.26893911342164	1.03147951675829e-06	3.04886634607429e-06
1587	cg00156001	0.888425043337798	0.923300421472937	0.0555500844000534	1.25985153237819e-21	1.80747115141615e-20
1588	cg00156072	0.0626832558506028	0.0688398636657953	0.13516412295818	0.00100867891545744	0.00200881721917525
1589	cg00156118	0.367978081908439	0.579270507686036	0.654617378398211	2.41928719614076e-27	7.58367801791438e-26
1590	cg00156194	0.943356072216531	0.906235531427612	-0.057916365971832	1.54947965504347e-17	1.40786854804024e-16
1591	cg00156230	0.502324787250808	0.553686432528358	0.140448704009113	0.0208997419860912	0.0332011217961318
1592	cg00156336	0.0741658379954298	0.0783061560229262	0.0783709183732428	0.0241295610643154	0.0378796783898291
1593	cg00156395	0.891386191001497	0.798264017122713	-0.159184630437216	8.75204832454624e-10	3.61946979278866e-09
1594	cg00156403	0.884585904381057	0.899238198158229	0.02370106667657	3.31344393834703e-06	9.22073509165396e-06
1595	cg00156427	0.293103073043889	0.54066134079954	0.883317108237368	1.97426511646258e-30	1.08598458029264e-28
1596	cg00156669	0.925771649200221	0.926186726300391	0.000646698858841832	0.00359325247939478	0.00655121530256431
1597	cg00156684	0.936887816168939	0.940184084750234	0.005066950521894	0.000160761883278372	0.000359843987038616
1598	cg00156744	0.052049695650461	0.0452970418954891	-0.20047288894941	0.0021342619685357	0.00404135443108858
1599	cg00156756	0.0442743706169727	0.0399804677570205	-0.147176447276659	0.00018180645737516	0.000404033119827838
1600	cg00156948	0.769283638011189	0.672456367658697	-0.194074962394755	5.76607073087505e-11	2.69389973373554e-10
1601	cg00156964	0.0972293643132929	0.0890707942636514	-0.126439630122252	0.000110551381523298	0.000252923766832976
1602	cg00156991	0.83676971081869	0.867019264850476	0.0512334197439017	4.27856361251517e-12	2.24113191345765e-11
1603	cg00156995	0.773283241076353	0.649676525216432	-0.251275369507328	3.14106979716633e-22	4.84222831282376e-21
1604	cg00157034	0.842106209124576	0.747350581548718	-0.172217033205823	2.75895573920783e-06	7.75009467105373e-06
1605	cg00157043	0.569505190686313	0.347413303676347	-0.713055990293672	5.09589324365992e-27	1.51702279164419e-25
1606	cg00157109	0.538880184776613	0.491312421760714	-0.133323823261876	6.71829060571913e-06	1.80048180400952e-05
1607	cg00157179	0.606717519305019	0.652531135638744	0.105021771182256	9.21177877200069e-07	2.73950733190469e-06
1608	cg00157228	0.854989838271216	0.726320125782393	-0.235301716772953	4.84797768147773e-29	2.01323206313406e-27
1609	cg00157359	0.325956342092822	0.289510265234178	-0.171064242753162	0.00867789276532019	0.0148034514848701
1610	cg00157477	0.122616165983768	0.291827961102185	1.25096892011516	1.70143297492062e-07	5.49970652419591e-07
1611	cg00157572	0.308716913560791	0.547009037986522	0.825280144697295	5.59139511615907e-27	1.6530981024115e-25
1612	cg00157668	0.081162305964857	0.206520044245665	1.34740005198985	1.6078617515452e-11	7.9465151059102e-11
1613	cg00157796	0.103479013671105	0.0877816554353821	-0.237346825178782	5.67861229846848e-07	1.72984972937668e-06
1614	cg00157864	0.92461693621464	0.895656440801938	-0.0459103445585171	0.000667268380215881	0.00136599465609075
1615	cg00157962	0.761972356394295	0.537139373246361	-0.504442181699832	3.87328548728934e-18	3.75744483275626e-17
1616	cg00158081	0.949974571546765	0.937091586728699	-0.0196988399052965	0.00355408883590641	0.0064853958770993
1617	cg00158122	0.377334018201875	0.614325164872059	0.703160311406317	3.93414723569787e-38	3.20260046271666e-35
1618	cg00158227	0.337733568079742	0.485635343173697	0.523987841604904	5.45353142534773e-16	4.22757952528127e-15
1619	cg00158254	0.0211772279568198	0.0280054761505072	0.403195200546893	0.00180554301205758	0.0034578346322773
1620	cg00158308	0.125034109802222	0.124764396028682	-0.0031154299619427	0.0133616693549802	0.0220315876610529
1621	cg00158333	0.19896166574738	0.364083761600998	0.871779905722179	1.21125593570989e-11	6.05969364995042e-11
1622	cg00158434	0.941154913915373	0.921091641286362	-0.0310875096919134	3.68096329386668e-11	1.75398550399672e-10
1623	cg00158530	0.913782737766921	0.891470918367347	-0.0356634539999159	0.0140150246170858	0.0230163043001655
1624	cg00158539	0.470427105823024	0.346923760162114	-0.439352538580553	2.46576700143635e-11	1.19670205119392e-10
1625	cg00158683	0.0232310791111812	0.1115446947169	2.26349382211376	1.84927845567756e-06	5.30687573893339e-06
1626	cg00158789	0.2623513897644	0.477795027458692	0.864891406910709	5.40656588844347e-22	8.08563962775322e-21
1627	cg00158934	0.577911059018202	0.662744541835536	0.197605405669553	2.30134622341912e-12	1.23861698988267e-11
1628	cg00159243	0.497303461114175	0.598268425501811	0.266666452653216	5.80472628057852e-10	2.44535875252913e-09
1629	cg00159289	0.853018434323536	0.789236391759994	-0.112119439135448	7.77452096808617e-10	3.23166302297763e-09
1630	cg00159379	0.946855229099362	0.937819890165232	-0.0138329820415514	2.91277572514044e-06	8.15915564511026e-06
1631	cg00159442	0.0348243587975731	0.031280220748699	-0.154846095520417	0.000406093110445136	0.000858421778126917
1632	cg00159523	0.0492788442597116	0.101109892323557	1.03688382768927	9.78375153958549e-12	4.94202162263023e-11
1633	cg00159682	0.82408417776377	0.886745664164608	0.105728658998731	7.15915140533006e-18	6.74218037281746e-17
1634	cg00159799	0.802239238436687	0.835728157150052	0.0590012118719747	5.39449840022571e-14	3.41357141541673e-13
1635	cg00159873	0.676215416436845	0.54063395585026	-0.322830780591799	4.66884392389906e-10	1.98671361574244e-09
1636	cg00159908	0.894966272358364	0.884839936809036	-0.01641681172547	0.00546241855860007	0.00965764059981918
1637	cg00160262	0.709452290008668	0.423068969279839	-0.745812795050237	2.59439628510565e-24	5.23967621348047e-23
1638	cg00160301	0.898409586518005	0.902556746564666	0.00664431943958288	0.00537676343588011	0.00951753822560261
1639	cg00160388	0.325429244149397	0.143010352166719	-1.18622431826932	1.35383093984089e-36	4.71845709664546e-34
1640	cg00160440	0.855374627688913	0.745682202211084	-0.197995506322467	2.72247607793254e-11	1.31528348310011e-10
1641	cg00160522	0.985645679024506	0.97881688409794	-0.0100301308291027	1.99509852614289e-08	7.14283081302495e-08
1642	cg00160583	0.432461013710503	0.501829493513034	0.214627183393187	4.06209370039341e-05	9.8590450814137e-05
1643	cg00160619	0.118079315065795	0.106711493081369	-0.146040691783263	0.0200621637968284	0.0319780668162821
1644	cg00160818	0.0278286324954692	0.0353213386412144	0.343970004541695	1.71651571276168e-05	4.36821484122036e-05
1645	cg00160828	0.877415470609093	0.633584240629272	-0.469723693025921	1.94616991319368e-22	3.08215026716076e-21
1646	cg00160853	0.0594679123000552	0.0522061979903595	-0.187890333212378	2.10324353351976e-07	6.72534814748465e-07
1647	cg00160914	0.126436422464739	0.108692215640663	-0.218163499088508	0.00537676343588011	0.00951753822560261
1648	cg00160976	0.826644529587897	0.715584899517974	-0.208144137190335	5.15319120396811e-17	4.43784036998673e-16
1649	cg00160981	0.507959970648491	0.444765832513969	-0.191668848505931	0.00077002971690924	0.00156138919349544
1650	cg00161124	0.622834071389173	0.482442089138828	-0.368492091365306	1.86815170365386e-10	8.28326740890518e-10
1651	cg00161225	0.598334861319045	0.640332989400225	0.097869215802326	0.00283237651114408	0.00525511122377136
1652	cg00161345	0.934872264793948	0.929338883426461	-0.00856448617436674	0.0247261766735651	0.0387384282260155
1653	cg00161450	0.683231761681507	0.699455370032855	0.0338569629720359	0.0207110416269168	0.0329271434084475
1654	cg00161459	0.878475328973288	0.887788204153577	0.0152137697416767	1.3743219369168e-07	4.48755417468592e-07
1655	cg00161482	0.0138546873768813	0.0132121537686755	-0.0685084920624028	0.00749322511459354	0.0129333635779194
1656	cg00161556	0.509531999054448	0.350900512602221	-0.538110696486156	1.25987159864236e-21	1.80747115141615e-20
1657	cg00161683	0.570576702978489	0.685527372359049	0.264793430455274	1.18004967133017e-30	6.77803209382013e-29
1658	cg00161878	0.964234070404223	0.743720970526871	-0.374621955001994	3.52292351651929e-26	9.22928770064149e-25
1659	cg00161931	0.0355004018595855	0.0305365146646203	-0.21729994865863	3.89766700655693e-10	1.67274981952652e-09
1660	cg00161955	0.886950662871326	0.692877745869205	-0.356253036123495	4.23350969450767e-15	2.99690327949664e-14
1661	cg00162001	0.847058844850682	0.78512684476846	-0.109536442457045	9.78375153958549e-12	4.94202162263023e-11
1662	cg00162046	0.854597995626822	0.800781385045205	-0.0938374956361654	2.21575512614663e-14	1.45735184161255e-13
1663	cg00162231	0.0742409886927744	0.259625281181803	1.80614304497987	4.94200050989179e-16	3.84723673180245e-15
1664	cg00162344	0.451242523244819	0.317073138444567	-0.509087366304404	1.07749299488577e-16	8.97743104916515e-16
1665	cg00162643	0.033055943188086	0.0305865991990216	-0.112009971463705	0.0016447702659369	0.00317091573655767
1666	cg00162751	0.1104819370026	0.0854742475838749	-0.370248795680777	8.69695241435734e-05	0.000201858452206113
1667	cg00162806	0.466526463635647	0.666855284898918	0.515414794284004	2.56599156020547e-28	9.42388862849181e-27
1668	cg00162859	0.81018306083051	0.832862815655052	0.0398309610607343	3.35492317828652e-06	9.32877626964391e-06
1669	cg00162952	0.749787667441494	0.832422300294971	0.150833518598761	4.40568979750726e-05	0.00010644481887939
1670	cg00163018	0.718505700890395	0.514885639343869	-0.480747571061898	2.13346087704045e-15	1.55631821931111e-14
1671	cg00163199	0.16929945236782	0.236776357346699	0.483947725242991	0.010534056654512	0.0177002952439664
1672	cg00163365	0.107460814750611	0.137791206024125	0.358673135224449	8.08227697732067e-08	2.71007418493632e-07
1673	cg00163459	0.867593079741549	0.815490819923739	-0.0893499091211508	2.79650340935253e-05	6.92905989602434e-05
1674	cg00163510	0.559889463005279	0.623846542483033	0.156049160835228	0.00441567188410516	0.00793200648568444
1675	cg00163546	0.677210369553227	0.694898993381136	0.0371992268391641	0.0124021032105969	0.0205770899627051
1676	cg00163549	0.433745096919077	0.406880099043143	-0.0922437311477888	0.000605370128102598	0.0012472958809004
1677	cg00163674	0.806577799227799	0.688798017338545	-0.227732706578724	2.4758944423872e-09	9.7706705005831e-09
1678	cg00163702	0.773490214522102	0.652918417108324	-0.244480303493007	1.16924957999606e-12	6.47784659674621e-12
1679	cg00163784	0.0170955214325112	0.0260953518069978	0.610174424667992	6.54008766554845e-10	2.73994496204126e-09
1680	cg00163859	0.892971535930975	0.850282276553395	-0.0706723228017405	1.11874686259054e-17	1.03205124883296e-16
1681	cg00164196	0.130714383224332	0.139994022038898	0.0989473256194366	7.77452096808617e-10	3.23166302297763e-09
1682	cg00164282	0.835370952840596	0.627325237415765	-0.413203375884519	1.11734502459391e-18	1.15012421949829e-17
1683	cg00164458	0.838334347175164	0.861786800642701	0.0398052629890495	5.10138421920447e-06	1.38727032385212e-05
1684	cg00164462	0.96204749133244	0.955539241348713	-0.00979299227425772	0.000147012873269819	0.000330832113800658
1685	cg00164542	0.037907888464266	0.0342858689656826	-0.144884010741586	0.000632630499868532	0.00129976859831821
1686	cg00164641	0.945224738003309	0.906290638264707	-0.0606836051642603	1.91152027262415e-16	1.55310289223117e-15
1687	cg00164678	0.715675165471594	0.581969947720569	-0.298360261902327	3.16530179426272e-08	1.10979057598278e-07
1688	cg00164837	0.828506968520999	0.878444698314108	0.084437633623358	4.91763311090824e-15	3.45688977430353e-14
1689	cg00164898	0.0407692813805059	0.0310794851195472	-0.39151992395926	1.02803475826428e-09	4.22179607393864e-09
1690	cg00164949	0.190937153297612	0.37564990047723	0.976290864747201	4.77912581433236e-06	1.30435319807118e-05
1691	cg00164997	0.725281360806871	0.578995391975827	-0.324988906842013	1.51280966700467e-13	9.14115380657092e-13
1692	cg00165078	0.651010885667008	0.736801842969855	0.17859500291238	7.9522998625231e-13	4.47717004653323e-12
1693	cg00165121	0.886404667677882	0.850170292453056	-0.0602136307428034	2.0069272605482e-09	7.99983053511228e-09
1694	cg00165323	0.0808485816720511	0.217843116141874	1.42999515489478	5.61213136779083e-09	2.13020840585827e-08
1695	cg00165360	0.806543107320148	0.851123337490108	0.077616566862713	2.16854878277994e-20	2.70132316339607e-19
1696	cg00165535	0.077896334016232	0.0698300235017626	-0.157707975008907	5.73314616722351e-05	0.000136422810020483
1697	cg00165631	0.28033944035143	0.178400446053862	-0.652055505877285	1.75906270711776e-22	2.8016775616085e-21
1698	cg00165981	0.0963631746907257	0.14294187150771	0.568874753261881	1.62447256782338e-07	5.26269751808312e-07
1699	cg00166216	0.057553917146009	0.160280123624068	1.47760950033435	0.00963745481123835	0.016306493604966
1700	cg00166327	0.0766491480182807	0.0609675267992038	-0.33022873291895	8.88938716333848e-06	2.34660630873986e-05
1701	cg00166343	0.797908286384052	0.5107311728099	-0.643658811355647	1.67081021414212e-24	3.46586429143708e-23
1702	cg00166352	0.936288673075408	0.940159916904482	0.00595276868003237	0.000728183589971462	0.00148172059911085
1703	cg00166372	0.439702840595698	0.517751949087508	0.235732226741087	0.000329636972754383	0.000706109496280826
1704	cg00166696	0.912161216610196	0.922344604786686	0.0160170377810279	1.38118829456382e-08	5.026993997498e-08
1705	cg00166722	0.854075941612166	0.96292329372407	0.173056522621328	4.075220021035e-29	1.71738778965032e-27
1706	cg00166750	0.141269851666535	0.0821244951917312	-0.782569111119269	9.0699344108389e-26	2.24317854971336e-24
1707	cg00166915	0.837214805767867	0.607676175687666	-0.462295093973863	7.14153996958161e-25	1.55799951804714e-23
1708	cg00167076	0.752833216452604	0.757685306002542	0.00926848562783134	0.0104823637054124	0.017620486542656
1709	cg00167259	0.894999751792609	0.769130715364877	-0.218658474231316	3.16557884449922e-06	8.8283018144214e-06
1710	cg00167491	0.0505361535733985	0.0862351267416485	0.770959790317176	4.12262258041007e-05	9.99753758814552e-05
1711	cg00167654	0.0511114382239382	0.119518156310703	1.22551170537648	6.46478649945108e-11	3.00468421656271e-10
1712	cg00167670	0.646059294972815	0.508781071488525	-0.344621582663333	3.55760528417268e-08	1.24039613816362e-07
1713	cg00167684	0.969656898589552	0.970876084558383	0.00181281513672756	0.000193931058369684	0.000429395551612629
1714	cg00167763	0.752145236781971	0.68228298999976	-0.140641019579657	0.00796463961597242	0.0136807978486569
1715	cg00167820	0.256795672129856	0.329031417420082	0.357604457233826	0.00889827010539631	0.0151486199981835
1716	cg00167841	0.0793855015365219	0.262212033861723	1.72378644570449	7.24648112843352e-08	2.4424998753823e-07
1717	cg00167941	0.0446002442675912	0.0366850164272524	-0.281860680363841	5.08730094965139e-08	1.74369083274283e-07
1718	cg00168118	0.486902039831377	0.609305455166791	0.323534112334021	6.92316236415628e-16	5.31029207476228e-15
1719	cg00168191	0.404931041683083	0.743078334612341	0.875838063244251	1.50097667226119e-27	4.87136956864381e-26
1720	cg00168205	0.0231066641714601	0.0216561494280438	-0.0935322506489591	0.0296544886871302	0.0457190295611424
1721	cg00168240	0.739312800409739	0.68565930717763	-0.108692989255082	0.00371306841940987	0.00675472500054201
1722	cg00168417	0.626963160901426	0.593167094534641	-0.0799421079785168	0.00157866333679321	0.00305191050951735
1723	cg00168514	0.0117959183673469	0.0119572381831699	0.0195964587834379	0.030828210733816	0.0473795899209744
1724	cg00168694	0.738630951067686	0.591578770474112	-0.320283436985956	3.73575343844567e-06	1.03309102459736e-05
1725	cg00168785	0.0788024357812623	0.128836047027507	0.709224172314281	5.00528107088999e-12	2.60361114395381e-11
1726	cg00168835	0.0607209282168466	0.110911545240893	0.869143799458774	3.63434811388358e-05	8.87651861112792e-05
1727	cg00168942	0.781458952210228	0.680018234250222	-0.200596662778247	1.94025423459063e-11	9.50931416837523e-11
1728	cg00168967	0.867984592427705	0.874569959111729	0.0109043600142425	0.00912363291926589	0.0155017800505844
1729	cg00169019	0.784769018398865	0.62291078682942	-0.333242531545636	9.90062296979945e-23	1.62785661839881e-21
1730	cg00169111	0.799604109211252	0.825104137988921	0.045290329987299	2.57747193679782e-08	9.12090472114018e-08
1731	cg00169167	0.209875165471594	0.281586152545625	0.424044926233285	1.89695660969098e-06	5.43595109023859e-06
1732	cg00169305	0.0254192538019069	0.0278535456485767	0.131939309001905	0.0226667952566886	0.0357681148305769
1733	cg00169412	0.10753667362698	0.36334152018034	1.75649748516098	4.66033709872118e-20	5.58682327643102e-19
1734	cg00169617	0.145748545228902	0.115422777524641	-0.336553529975832	1.42820581642461e-10	6.40623832392294e-10
1735	cg00169737	0.8887388877945	0.862257720808652	-0.0436404744451747	5.44848388059579e-05	0.000130039142572561
1736	cg00169782	0.369944063706564	0.512357141058539	0.469842649723456	1.45936183420668e-27	4.7425678693664e-26
1737	cg00169792	0.424005351233157	0.617432400057555	0.542198718358231	9.24589173429384e-21	1.20074197373324e-19
1738	cg00169917	0.017728721140966	0.0187861291637689	0.0835793622066019	0.018990982802103	0.0304045694120573
1739	cg00169930	0.728965467654243	0.792517002206288	0.120591413108062	1.49348294998191e-13	9.02912535647194e-13
1740	cg00169964	0.560773091166969	0.615709491834337	0.134832686506924	1.95405808392143e-07	6.27219165951865e-07
1741	cg00170003	0.131177315617367	0.37753251277009	1.52508263593659	4.94532848754451e-12	2.57405857777832e-11
1742	cg00170037	0.749157115278544	0.858088024892683	0.195857334346669	1.79287318996609e-24	3.7026288997298e-23
1743	cg00170056	0.0728917697580963	0.0687033334132713	-0.0853758296305984	0.0113925293302722	0.0190258255970993
1744	cg00170188	0.0698798912615239	0.0677704885009233	-0.0442201926373564	0.00164958525506821	0.00317980678518323
1745	cg00170213	0.044856805019305	0.0632706162018274	0.496208780172033	2.34947189898175e-09	9.29441783617737e-09
1746	cg00170236	0.635136707115279	0.845029581644644	0.411934694532994	4.62187245661055e-28	1.63148544254137e-26
1747	cg00170343	0.0373627255535419	0.0404819300223027	0.115678372530041	0.0320417756593839	0.0490807122639797
1748	cg00170487	0.646836239264045	0.778158570349409	0.266663663712345	2.77416077376818e-21	3.82856646019169e-20
1749	cg00170536	0.0267164910172563	0.0229632179428763	-0.218405706823714	1.60747066290716e-15	1.1871040532472e-14
1750	cg00170714	0.667227238791269	0.715499741600518	0.100773059564355	9.18293713875726e-08	3.05855714669268e-07
1751	cg00170799	0.908898176857616	0.871387562051848	-0.0608041587251005	6.34149847837093e-08	2.15066573959084e-07
1752	cg00171092	0.681289755535419	0.748299666059138	0.135347617976897	7.20855325934443e-07	2.17015392860264e-06
1753	cg00171126	0.0496975868725869	0.0458983578742896	-0.114733263029104	0.0214749519692858	0.0340424582266609
1754	cg00171214	0.902373464463005	0.784315153241085	-0.202291169864402	2.61489770882421e-16	2.0941561891466e-15
1755	cg00171290	0.963921287723584	0.971010285018825	0.0105712337802111	2.49523013434351e-06	7.04550894152648e-06
1756	cg00171421	0.0535223544243952	0.0886782147053886	0.72843814487381	3.37798520334941e-07	1.05523808115953e-06
1757	cg00171947	0.912440743440233	0.902359990647258	-0.0160277669858848	0.0127968199868563	0.021170784139377
1758	cg00172074	0.93937443069892	0.92730530648217	-0.0186559139660085	0.00330892953847162	0.0060705078051502
1759	cg00172227	0.651594254786857	0.540058005587664	-0.270859513425588	2.56847756880878e-11	1.24395538608685e-10
1760	cg00172408	0.0138069488219998	0.0132235617161083	-0.0622837220765442	0.00774533497619823	0.0133356377390776
1761	cg00172410	0.889706181545977	0.864552477877167	-0.0413754387157464	6.69127736337988e-06	1.79389853116659e-05
1762	cg00172631	0.893847613466236	0.853510439698794	-0.0666200965842123	1.80796989246477e-15	1.32819231679408e-14
1763	cg00172672	0.207916463438657	0.280750858533778	0.433286434815261	1.69357277398897e-07	5.47609840259976e-07
1764	cg00172696	0.908068995745016	0.722169523849493	-0.330464380054292	6.36496990755904e-23	1.07233191342458e-21
1765	cg00172803	0.725291205381767	0.644856126645723	-0.169583037559378	0.0002446595325438	0.000533962758033569
1766	cg00172812	0.154934414151761	0.205436872586873	0.407037512999702	0.00788427676358052	0.0135541857108256
1767	cg00172849	0.344186722874478	0.624968950094727	0.860593069147306	1.29617475994713e-36	4.55451416534615e-34
1768	cg00173098	0.808355649672997	0.86628355416197	0.0998491582928612	9.66811669885072e-12	4.8866222060666e-11
1769	cg00173170	0.851901012528564	0.879608247799707	0.0461753271090621	4.36771018934125e-06	1.19804901936363e-05
1770	cg00173405	0.0182065469624143	0.0158919020839828	-0.196165518417533	2.98805524817445e-09	1.16888066750435e-08
1771	cg00173504	0.168935200141833	0.292155341854721	0.790265701924738	8.47410199967168e-10	3.50935132720759e-09
1772	cg00173538	0.909005887045938	0.866758275977841	-0.0686599312278641	1.04170848926689e-22	1.7084495524296e-21
1773	cg00173785	0.0737120065400678	0.0860393564593875	0.22309710295144	0.00780464098759261	0.013428073969749
1774	cg00173787	0.0170760223780632	0.0158479040264755	-0.107679909814705	0.000262413477272787	0.000570368320285235
1775	cg00174093	0.922565461744543	0.905647041895489	-0.0267023851514917	0.000134377363620366	0.000304011293311595
1776	cg00174252	0.827230880151288	0.861634960070985	0.058786745330212	0.00394222258739535	0.00714189124512195
1777	cg00174279	0.482167566582618	0.359910423511355	-0.421896724735157	4.81095244693871e-22	7.2393355196548e-21
1778	cg00174421	0.070916361988811	0.115519323005348	0.703943759572455	0.0274217839458244	0.0425732174802902
1779	cg00174428	0.144489264045387	0.218773315906856	0.598474480840915	6.32415750580914e-06	1.70029411383804e-05
1780	cg00174466	0.0301793367346939	0.0251872119235473	-0.260869666392508	4.00600107565133e-10	1.71681344434166e-09
1781	cg00174500	0.465265931565676	0.650418447684597	0.483312625180152	1.09157204277021e-31	7.89821986752817e-30
1782	cg00174713	0.828375652036877	0.79332107244778	-0.0623802790636561	0.00655672804296901	0.0114349310503083
1783	cg00174743	0.561340466669293	0.654874212211324	0.222341755391991	6.4022979798e-08	2.17027070142597e-07
1784	cg00174845	0.939940621306438	0.794522375836351	-0.242481770337675	6.35290153989439e-18	6.01827705811273e-17
1785	cg00174851	0.433214872744465	0.570859855152402	0.398053837465884	1.17459178153993e-16	9.7484606513036e-16
1786	cg00174901	0.218568441218186	0.361695032854505	0.72668867825611	3.95753308353852e-19	4.27664450688213e-18
1787	cg00174918	0.0184807875659916	0.0193565055516919	0.0667922859376384	0.0112544249108516	0.0188142346977031
1788	cg00174992	0.369502856354897	0.489598146838054	0.406012580513926	1.70851154696648e-10	7.60353219593953e-10
1789	cg00175150	0.836596651170121	0.817487929566656	-0.0333347940196843	0.00616111438195989	0.0107929752742912
1790	cg00175153	0.680679386967142	0.532724417851747	-0.35358601171772	3.44547084897065e-20	4.19350775490581e-19
1791	cg00175344	0.164743569261682	0.115532720209118	-0.511920653453453	2.46065908827809e-13	1.45561448736305e-12
1792	cg00175441	0.901425334882988	0.908537238902612	0.0113376504178409	0.00413917860273786	0.00747111160676801
1793	cg00175487	0.80311972953274	0.475695537063239	-0.755576591432891	6.42555356211555e-34	8.28689444117272e-32
1794	cg00175579	0.700572199787251	0.796310418715077	0.184797193552561	6.60182378666428e-22	9.7730037831354e-21
1795	cg00175641	0.931132854975967	0.900497737355812	-0.0482643765210574	3.95476346315989e-09	1.52676615276454e-08
1796	cg00175702	0.744471149830589	0.80023163625027	0.10420172337148	5.3355249231735e-15	3.73866752298494e-14
1797	cg00175709	0.0756708671499488	0.214213448164225	1.50123917138036	3.14469169892277e-16	2.49690029139887e-15
1798	cg00175735	0.916190044125758	0.941329151178685	0.0390523874115532	7.03664841904776e-26	1.76747221767349e-24
1799	cg00175838	0.66947694232133	0.733172610254443	0.131118522848891	1.24393373082083e-12	6.87512826999931e-12
1800	cg00175844	0.815401611378142	0.828222941197631	0.0225083570568936	0.000265049182812503	0.000575660511566991
1801	cg00176210	0.5451069448822	0.503633802968896	-0.114164183598502	5.10213359914467e-05	0.00012220561973108
1802	cg00176496	0.0529137735403042	0.0707197888438572	0.418470660054425	6.06233824586751e-10	2.54884531438566e-09
1803	cg00176672	0.983834424001261	0.986099627089379	0.00331787625112301	7.6769094639397e-05	0.000179539925334374
1804	cg00176675	0.911850461941533	0.917132902467685	0.00833356069781731	2.63264194683795e-05	6.54646229006959e-05
1805	cg00176740	0.888740588803089	0.75295324887887	-0.239202087334677	7.54483716003655e-09	2.82402622589391e-08
1806	cg00176835	0.928935702466315	0.878010328185328	-0.0813408314581644	1.14176623997455e-08	4.19080481946167e-08
1807	cg00176863	0.0702434865258845	0.146582990599295	1.06128134399767	3.96234118372777e-10	1.69886371144093e-09
1808	cg00176879	0.850208077574659	0.864150813568671	0.0234671511276835	6.6376108695078e-06	1.78020381276709e-05
1809	cg00176888	0.788512416279253	0.657864887047651	-0.261342160309613	2.76053516601336e-08	9.73784220941012e-08
1810	cg00176896	0.681739119257742	0.592565319911748	-0.2022455749694	5.2066587213787e-10	2.20466994264089e-09
1811	cg00177142	0.437014497478528	0.410399964027914	-0.0906505358607257	0.026945807027367	0.0418948814534964
1812	cg00177211	0.822992919194705	0.808397145615003	-0.0258157904609265	0.0293989257974389	0.0453619860589032
1813	cg00177237	0.913713142187377	0.843605547495144	-0.115172723861309	2.00593432027603e-13	1.19683857637124e-12
1814	cg00177239	0.256187857536837	0.214562510491858	-0.255804075563994	0.000168658476657983	0.000376399329118355
1815	cg00177243	0.30651722578993	0.281408308352718	-0.123303229797517	0.00288025720067727	0.00533736202123545
1816	cg00177290	0.900596249310535	0.92068888702367	0.0318332635535436	1.09756169772659e-15	8.24186115757952e-15
1817	cg00177388	0.216333289338902	0.512961430729754	1.24559467040223	2.93381129925679e-29	1.26882732734398e-27
1818	cg00177390	0.0212187632968245	0.0183851069570014	-0.206803003855537	0.000144998973967253	0.000326613019228082
1819	cg00177431	0.811037186785911	0.598941510587784	-0.437352940786046	8.80961193052588e-24	1.65604160421717e-22
1820	cg00177451	0.0673914220707588	0.240626721264299	1.83615998618858	8.10681985660282e-20	9.45207309479104e-19
1821	cg00177496	0.0632480143408715	0.0475866993213266	-0.410461796723582	4.26868587402739e-07	1.31834000197863e-06
1822	cg00177797	0.160798031085021	0.25847016954843	0.684748045093609	0.0271828963953592	0.0422326123750816
1823	cg00177875	0.720758919706879	0.804508362910382	0.158590632111219	1.29041883633053e-25	3.12855019205378e-24
1824	cg00178030	0.916886780986526	0.908399638480539	-0.0134164660596138	0.016375490039338	0.0265475308473749
1825	cg00178119	0.651987406429753	0.55475597136622	-0.232990806506628	8.45313802205029e-05	0.000196512831251596
1826	cg00178122	0.883403793042313	0.912361194513058	0.046532058917687	2.50691124329632e-12	1.34438000523528e-11
1827	cg00178149	0.0357851479394847	0.0306677438307873	-0.22263890981468	0.001058820537005	0.00210157762493341
1828	cg00178249	0.347767745843511	0.444513015899662	0.354101529312134	7.57809736323018e-06	2.01700635592479e-05
1829	cg00178359	0.186600226538492	0.332319960910334	0.832622213928412	2.79228450655044e-07	8.80435880268484e-07
1830	cg00178437	0.0415019117878812	0.0399153241084918	-0.0562350701476459	0.0275419054197518	0.0427433291863125
1831	cg00178511	0.0591998936254038	0.150036006858678	1.34164228330698	3.56566017638769e-09	1.38360794205324e-08
1832	cg00178551	0.656622420416043	0.46203975095326	-0.507047034409026	1.23348271417059e-25	2.99536228299264e-24
1833	cg00178562	0.776399090891183	0.847826693086165	0.126970960348882	7.29327646001822e-23	1.22078358416708e-21
1834	cg00178728	0.753431419903869	0.534545506486966	-0.495163426898242	1.96567044726281e-21	2.76080607126592e-20
1835	cg00178850	0.234755348278307	0.353753904769899	0.591588046404558	4.55032532170524e-06	1.24520374033621e-05
1836	cg00178864	0.565281977385549	0.635548020336219	0.169030434618167	0.00103346834430769	0.00205510775138042
1837	cg00178877	0.742322111141754	0.884215512362407	0.252352702394481	2.33054696993559e-27	7.32551223930171e-26
1838	cg00178984	0.842466128555669	0.66274444411137	-0.346166012937268	4.81616855851501e-13	2.76943163521081e-12
1839	cg00179070	0.244851701008589	0.23133116021967	-0.0819486090852877	0.000876503312927702	0.00176197142248959
1840	cg00179128	0.0438179142699551	0.0404544011846807	-0.115224146416553	0.000564730900142759	0.00116866365223074
1841	cg00179196	0.721262381806004	0.912885867766613	0.339910320120145	1.75503695710682e-32	1.52880456857574e-30
1842	cg00179217	0.0634582942636514	0.0355127976690088	-0.837469723482512	4.7892496001281e-24	9.31670167960291e-23
1843	cg00179374	0.653756181545977	0.714075654092424	0.127324248673529	1.46896047979451e-06	4.26592446450622e-06
1844	cg00179446	0.451174490780868	0.322368955490539	-0.48497268333518	2.21074382275582e-19	2.45740968075095e-18
1845	cg00179532	0.981078704396817	0.982852958104511	0.00260671770879423	0.0022726730973524	0.0042831481131206
1846	cg00179663	0.888172001812308	0.859146553274659	-0.0479348460220342	3.22540782353758e-05	7.92941828973436e-05
1847	cg00179787	0.0518481926168151	0.0523598467589151	0.0141671761541895	0.0248911050189978	0.0389667206059035
1848	cg00179795	0.762276841856434	0.640958473824312	-0.250084156285313	3.80737867671684e-19	4.11929494785994e-18
1849	cg00179906	0.805536969111969	0.694306357466606	-0.2143784194952	3.54504266268425e-15	2.52997755572921e-14
1850	cg00179921	0.572979638129383	0.680132334708266	0.247331610625888	9.88656153480577e-19	1.02400745026986e-17
1851	cg00180097	0.694537703884643	0.809591336722703	0.221140837206068	5.16612333264234e-26	1.3215645599421e-24
1852	cg00180447	0.593300793869671	0.671483324540157	0.178587859340418	6.59858655492427e-12	3.39076224600266e-11
1853	cg00180470	0.970564414742731	0.968671293676107	-0.00281677697082337	0.00306220889180792	0.00564845328176937
1854	cg00180559	0.887670991253644	0.895038488333054	0.0119246709977461	3.59833161363796e-07	1.12068091083344e-06
1855	cg00180631	0.538497125916004	0.448343437492506	-0.264334363964337	2.46678551092439e-10	1.08027825254197e-09
1856	cg00180762	0.268909215191868	0.191366728218902	-0.490779176538578	5.48244332739217e-15	3.83724229669403e-14
1857	cg00180806	0.825442378457174	0.843138134607544	0.0306015042456355	4.91884139927771e-05	0.000118062616600184
1858	cg00180909	0.769127255535419	0.634071653396964	-0.278576436641038	6.86866466666905e-14	4.29681799614767e-13
1859	cg00180930	0.804973784571744	0.746364471570062	-0.109061487339771	0.00841988778299666	0.0143972760029407
1860	cg00181125	0.14897887676306	0.432332736396556	1.53703429169151	2.86192404607581e-27	8.85750830237219e-26
1861	cg00181439	0.281547057954456	0.489074338113624	0.796677692566414	1.11307635916437e-36	4.00084724238095e-34
1862	cg00181849	0.984738401229218	0.959951409506223	-0.0367791372773034	2.3993725124091e-14	1.5727299767753e-13
1863	cg00181968	0.0650776682294539	0.108784237032063	0.741235059020365	9.3578626414331e-08	3.11344662492791e-07
1864	cg00182273	0.38221083346466	0.523469866783376	0.453737820757315	6.17689054408761e-22	9.17590680549312e-21
1865	cg00182416	0.875692107595934	0.773661445718123	-0.178721327902573	3.1774754505868e-05	7.81799907508904e-05
1866	cg00182421	0.908801651761091	0.602070833832946	-0.594032226445979	1.44804860356947e-28	5.54954756090735e-27
1867	cg00182534	0.0488970205263573	0.107917773207991	1.14211402061125	3.19952192083267e-07	1.0019700212876e-06
1868	cg00182639	0.492598501891104	0.572343818796614	0.216469823969689	5.57792032004823e-12	2.8882189929426e-11
1869	cg00182727	0.21771138799149	0.364827419122761	0.744797287749546	8.46939338818885e-29	3.36959537476892e-27
1870	cg00183186	0.129578073043889	0.247768309192067	0.935170062602318	3.69455155387521e-13	2.14698617883319e-12
1871	cg00183415	0.898208516862343	0.933844487877407	0.056131917581018	1.0620981478528e-16	8.85516390945075e-16
1872	cg00183606	0.889084902686944	0.721189595074222	-0.301942612512443	5.12552614517865e-20	6.11647508898813e-19
1873	cg00183647	0.0954457972185013	0.0700212121393798	-0.446889636063214	1.31383075206252e-08	4.79186688649977e-08
1874	cg00183684	0.401183639981089	0.338777920933356	-0.243922921519843	1.88092648096661e-06	5.39246017829121e-06
1875	cg00183886	0.504991772712946	0.587160683109907	0.217495483275305	0.000148030648872337	0.000332992322525892
1876	cg00183888	0.304382282720038	0.400903985107557	0.397372372528408	7.85769812940174e-09	2.93529095755122e-08
1877	cg00184235	0.0426594387755102	0.0346514838485335	-0.299947852927354	6.52566375750302e-08	2.21017493486271e-07
1878	cg00184376	0.217504878457174	0.423291227607377	0.960602830397147	3.99729240791537e-29	1.6882664748083e-27
1879	cg00184394	0.90580165964069	0.885803059425886	-0.0322092026695591	0.000403472798724788	0.000853216061682613
1880	cg00184452	0.438184045780474	0.535621351231444	0.289676514347087	1.50877412504754e-09	6.09363606558101e-09
1881	cg00184457	0.664784337325664	0.473236744286434	-0.490324296309685	4.06379554173971e-15	2.88268877495173e-14
1882	cg00184461	0.604740170199354	0.699064812705341	0.209110805039144	2.51137723667146e-27	7.85090951597275e-26
1883	cg00184524	0.939448637814199	0.956104002494065	0.0253532715570796	4.933168410013e-17	4.25724993186209e-16
1884	cg00184953	0.768361349578441	0.640976945490299	-0.261512482545094	1.83398046834004e-13	1.09865898364691e-12
1885	cg00185004	0.987144330628004	0.984650938871436	-0.00364866058377224	0.00167875796947463	0.0032326932937385
1886	cg00185066	0.66072528465054	0.856811746684573	0.374927704369551	6.03959191739194e-33	5.91831883666025e-31
1887	cg00185170	0.0368311313135293	0.07794544653349	1.08153903303916	3.23508691378683e-16	2.56565735793319e-15
1888	cg00185189	0.890632942636514	0.893249433439651	0.00423211873583579	0.00578712643790734	0.0101871649215794
1889	cg00185336	0.107577614057206	0.0680579030672198	-0.660543290936689	6.06725362944601e-12	3.12940546693123e-11
1890	cg00185413	0.824213078165629	0.655152423919039	-0.331186761036812	3.57978348503602e-17	3.13355270824964e-16
1891	cg00185566	0.0597724804979907	0.0741701119930934	0.311356533009421	0.00107495441898878	0.00213181886192298
1892	cg00185867	0.910613666180758	0.825227599582724	-0.142047038299881	1.92411941674561e-09	7.68460520813103e-09
1893	cg00185988	0.941163755811205	0.917055570876999	-0.0374366039320838	2.05401469183672e-18	2.0562480304847e-17
1894	cg00186141	0.0424691464423607	0.0501447714573491	0.239684167123635	0.000122769539388962	0.000279214001144944
1895	cg00186143	0.892541878102592	0.842360018225857	-0.0834829001277882	9.51734880190399e-11	4.34561023117792e-10
1896	cg00186462	0.825492354818375	0.902362108803568	0.128451634743967	7.32912503907224e-11	3.38693431094062e-10
1897	cg00186499	0.706407958395713	0.663315096285283	-0.0908072361663687	0.00174363123365404	0.00334768168944038
1898	cg00186701	0.427228004097392	0.316748103671551	-0.431670234256808	5.09447100858945e-10	2.15958257928836e-09
1899	cg00186815	0.731547078638405	0.513578615794144	-0.510365578563281	2.63626118219339e-10	1.15127548575929e-09
1900	cg00186909	0.203612865416437	0.345229164967985	0.761725626622024	3.25745338785272e-12	1.72694378831561e-11
1901	cg00187059	0.474088225908124	0.511682045132977	0.110092046384121	0.0154795251971057	0.0252165844662321
1902	cg00187244	0.733259779568198	0.637023964003933	-0.202976761703726	3.52581968790401e-06	9.77902148648537e-06
1903	cg00187299	0.853787544322748	0.783669725892707	-0.123631350604955	5.94750905484651e-15	4.14765793381952e-14
1904	cg00187327	0.921033978803877	0.874483777788436	-0.074822759717142	2.07546280467496e-15	1.5155187225926e-14
1905	cg00187380	0.0743340526751241	0.114047638432576	0.617541402619957	0.000121069929528948	0.000275603428465667
1906	cg00187414	0.115342136159483	0.150655901820188	0.385337543666396	1.70849923580822e-10	7.60353219593953e-10
1907	cg00187437	0.875751998463478	0.785670205520516	-0.15659852423102	1.27967380977377e-27	4.20505771879701e-26
1908	cg00187503	0.705992208060831	0.804362612412768	0.188193764520944	4.45535682090423e-17	3.86305934717592e-16
1909	cg00187535	0.276682680639823	0.372682407851507	0.429714380359227	2.91918865434438e-11	1.40582454900105e-10
1910	cg00187557	0.488111510125286	0.349124702031224	-0.483468335025828	5.59459352862718e-21	7.44469882143061e-20
1911	cg00187614	0.150154560318336	0.138606145231301	-0.11545706929499	0.000105993482928163	0.000243099435085391
1912	cg00187686	0.703550230478292	0.544308770594019	-0.37022814661176	2.91923421206036e-11	1.40582454900105e-10
1913	cg00187768	0.852258826136632	0.68688292824768	-0.311227406978024	6.22358640705848e-17	5.31603859239487e-16
1914	cg00187889	0.89542582932787	0.733496698362071	-0.287783462610541	3.161222166186e-19	3.45154380618033e-18
1915	cg00187933	0.0463086340713892	0.144313848653445	1.63985664168857	1.07300102296814e-09	4.39879832674105e-09
1916	cg00188032	0.770666026120873	0.860241635890549	0.158636166843344	8.88205481140931e-19	9.24208225902737e-18
1917	cg00188055	0.183868288550942	0.160590314515936	-0.195287798053433	0.000469446314155751	0.000983245061775927
1918	cg00188547	0.113482557521078	0.114007004364613	0.00665189377931563	0.0200621423371108	0.0319780668162821
1919	cg00188654	0.483874283941376	0.390185966689849	-0.310470376207395	1.58739644589733e-16	1.29984410198343e-15
1920	cg00188704	0.517252361910015	0.773531813712559	0.580592300037956	5.49361568160904e-30	2.74277743695517e-28
1921	cg00189061	0.91061859881018	0.861491409266409	-0.0800105157283626	6.9591450612427e-07	2.09901445011041e-06
1922	cg00189101	0.0936088596249311	0.102675065948824	0.133368888491524	0.000467945582705117	0.0009802128740777
1923	cg00189176	0.934359655464502	0.938745433343725	0.00675600274388857	0.0122532050519225	0.0203460233988138
1924	cg00189906	0.0594544657631392	0.0487717541188038	-0.285739317123126	3.59232599858322e-08	1.25184952483658e-07
1925	cg00189989	0.682790115042156	0.766866998009545	0.16753421264617	3.11087146773109e-21	4.26708861011948e-20
1926	cg00190034	0.872226042077062	0.785224752392144	-0.151596414506795	1.17782216253337e-20	1.51066055120352e-19
1927	cg00190065	0.92974639902293	0.885905754934171	-0.0696840260650636	9.80940629385566e-08	3.2558775852826e-07
1928	cg00190162	0.8942666791427	0.838413837861819	-0.0930425929781019	1.16875977084417e-09	4.77363256786503e-09
1929	cg00190206	0.914030801355291	0.879240234777812	-0.0559853758404037	1.71724255637696e-07	5.54773680745551e-07
1930	cg00190319	0.051450779095422	0.0629649601908919	0.291356273164157	0.00170842359600122	0.00328539109432787
1931	cg00190355	0.461824512449768	0.390507308928272	-0.241995198847768	2.55416794952891e-05	6.36251022423256e-05
1932	cg00190412	0.920530711724844	0.871273287129188	-0.0793405436912257	1.76552813539286e-07	5.69469936635273e-07
1933	cg00190545	0.85071471022772	0.724545793064582	-0.231598526320016	1.00958787122435e-15	7.61295359528912e-15
1934	cg00190596	0.0212593353557639	0.023785210676515	0.161968310294614	0.000844767012664857	0.00170233824452131
1935	cg00190795	0.619345255496021	0.725694749874098	0.228618965236313	9.90062296979945e-23	1.62785661839881e-21
1936	cg00191100	0.050323945118588	0.0419584864145423	-0.262282390019847	5.33762783246011e-08	1.82567506837977e-07
1937	cg00191458	0.72027749192341	0.517126820187535	-0.478034691485625	7.61439155292099e-21	9.98731590636889e-20
1938	cg00191629	0.0199345993223544	0.0395681647041895	0.989065542112329	0.00184793654232651	0.0035337105547799
1939	cg00191758	0.503182720037822	0.39013539773136	-0.367107476222595	3.14278878456525e-25	7.19643876334843e-24
1940	cg00191903	0.819704876487274	0.740299144463896	-0.146996219308226	0.000755839120329489	0.00153424113446556
1941	cg00192031	0.409616069458672	0.286195917168277	-0.517269223228674	1.21530699516599e-13	7.41427053741715e-13
1942	cg00192136	0.146631818808605	0.278741070529269	0.926727389680449	2.00948417340012e-05	5.07174817093585e-05
1943	cg00192533	0.10332473307856	0.146915928439531	0.507805182783341	0.00534848239712516	0.00947069047157928
1944	cg00192856	0.0428992140099283	0.0395027140938632	-0.118999435976925	0.000480095187642383	0.00100407476172374
1945	cg00192882	0.326637107004964	0.462266328329217	0.501035584982708	6.2759364886163e-16	4.83355194416482e-15
1946	cg00192966	0.661035875817508	0.818455690184417	0.308175741754414	8.14673336332645e-28	2.76873149749436e-26
1947	cg00192980	0.491443971121267	0.419105879637401	-0.229712185000364	9.3578626414331e-08	3.11344662492791e-07
1948	cg00193021	0.128750734772674	0.157246016091513	0.288442800455714	0.000943317730713572	0.00188727123107263
1949	cg00193283	0.412933317902451	0.604818534617137	0.550593523134757	2.50401501227684e-19	2.7650158587335e-18
1950	cg00193490	0.127117191316681	0.114422648624667	-0.151786508488025	0.000167508597132378	0.000373968842970659
1951	cg00193613	0.537820785399102	0.705723835103959	0.391978223604802	6.39734473698881e-20	7.54827054589389e-19
1952	cg00193668	0.225984923370893	0.342205408403079	0.598636034991515	5.22619572719895e-19	5.57603377792215e-18
1953	cg00193859	0.917112102080214	0.904790249166647	-0.0195147090367872	5.52840286647851e-05	0.000131840047500978
1954	cg00193902	0.907430456622804	0.895544236072808	-0.0190223855599395	0.00357362761616531	0.00651854150303969
1955	cg00193959	0.79832888858246	0.726909500227823	-0.135207457139917	1.99588027091572e-06	5.70518491838395e-06
1956	cg00194126	0.68560917776377	0.729076977865177	0.0886847242166947	0.000618860665887724	0.00127304531535101
1957	cg00194277	0.44148443976046	0.669939707786757	0.601668673352574	1.00698965101024e-22	1.65426670668131e-21
1958	cg00194374	0.0811158704987787	0.0619008039761145	-0.390026061040611	1.09808381499916e-07	3.62442917030502e-07
1959	cg00194519	0.478371445315578	0.607465683829348	0.344671636596701	3.42362883762771e-16	2.70882114028648e-15
1960	cg00194681	0.0351456494760066	0.0297979040264755	-0.238135259910893	2.16197804482659e-07	6.90354205259527e-07
1961	cg00194771	0.895439246316287	0.770692702462889	-0.216439821254747	1.06840834604985e-26	3.02524466336805e-25
1962	cg00194780	0.857176924592231	0.870358325139692	0.0220164656746778	3.6208658226061e-05	8.84711147959608e-05
1963	cg00194886	0.900463788314554	0.923196586249071	0.0359696292031867	2.77704129914287e-13	1.63487974066447e-12
1964	cg00195124	0.025613082105429	0.0244607682438428	-0.0664111520002741	0.000312747687308932	0.000672158942520819
1965	cg00195796	0.257480756047593	0.35910072663613	0.479923962091802	1.81165061043633e-05	4.59689638559609e-05
1966	cg00196407	0.24502471140966	0.316022112640591	0.367098253633307	1.04771560814707e-07	3.46691956114426e-07
1967	cg00196414	0.169326575919943	0.333348417827766	0.977222456703503	6.49505341334631e-15	4.51300800389958e-14
1968	cg00196671	0.0504331071231581	0.0692548178613396	0.45754332811486	0.000949093395647599	0.00189804347783417
1969	cg00196787	0.0863713822787802	0.0771916676658913	-0.16210825211847	2.11999680750442e-05	5.33555455664253e-05
1970	cg00196827	0.111599629658813	0.365974178637377	1.713409622917	1.73756300851142e-25	4.12833365488757e-24
1971	cg00197006	0.658798994366086	0.672476432288544	0.0296453548033251	0.0288934798579514	0.0446549273271863
1972	cg00197058	0.487118416594437	0.569630245329624	0.225753221785019	2.87076764235955e-08	1.01093390845195e-07
1973	cg00197191	0.908457975139863	0.876435612364805	-0.0517716707703507	0.0218660245017056	0.0346139511645289
1974	cg00197313	0.10820112481286	0.215363833065541	0.993060495623422	1.16875977084417e-09	4.77363256786503e-09
1975	cg00197322	0.747144819163187	0.765181916832538	0.0344148717264256	0.000368396266376535	0.000783786393176118
1976	cg00197373	0.908447089472855	0.848109302381352	-0.09915228226977	1.75904394427416e-09	7.05634002734319e-09
1977	cg00197381	0.0375390887242928	0.0333049239789923	-0.172658139765512	0.00180554301205758	0.0034578346322773
1978	cg00197495	0.0208083425261997	0.0481925166071129	1.21164708760016	1.47594532442599e-05	3.78861141516926e-05
1979	cg00197728	0.660527296903317	0.69281026163697	0.068842115447422	7.17179355508855e-05	0.000168387023041962
1980	cg00198436	0.0424924739973209	0.0868552327393942	1.03140542643601	0.0190783354704797	0.03053186262541
1981	cg00198603	0.157523745173745	0.297784952277033	0.918701535973459	4.75250902010435e-07	1.46029836526584e-06
1982	cg00198729	0.919367732054212	0.885728170939351	-0.0537780262783634	2.80681901722559e-09	1.10111110971966e-08
1983	cg00198759	0.951913312583721	0.922039702390945	-0.0460013248818892	0.000390601988052451	0.000827767458159318
1984	cg00198994	0.861524575486565	0.830551908319144	-0.0528216133430381	0.000221239742803464	0.000486025659320914
1985	cg00199000	0.914671352730281	0.931272682198614	0.0259501924166058	1.09756169772659e-15	8.24186115757952e-15
1986	cg00199007	0.137146011937594	0.477234073359073	1.79898438091336	1.00236537578306e-20	1.29632127604088e-19
1987	cg00199047	0.911721602907572	0.829428982109883	-0.136474900987191	7.48651787779968e-15	5.16796806950876e-14
1988	cg00199048	0.0989538944921598	0.0645262925969448	-0.616869351194587	4.45006740989161e-28	1.57439023136928e-26
1989	cg00199065	0.867165111102356	0.709632542746828	-0.289234542389974	4.31207971419147e-21	5.81673826577172e-20
1990	cg00199549	0.923043005870302	0.7065733063143	-0.38555862005116	1.76025442566866e-27	5.63634972989072e-26
1991	cg00199846	0.0171308407532897	0.0186706593683302	0.124176920078058	6.41437885324874e-05	0.000151656312866006
1992	cg00200063	0.0297727641635805	0.0284864163409194	-0.0637190319147978	0.0265935209921664	0.0413938785689009
1993	cg00200289	0.0225055107950516	0.0208019580805295	-0.113558974038881	0.000185556699779251	0.000411866595946695
1994	cg00200298	0.0719840211567252	0.0800813436773064	0.153789485170715	0.0310277319832485	0.0476609969266307
1995	cg00200645	0.87456220943976	0.803187752104367	-0.122823740067709	2.92945244326243e-16	2.33304663164132e-15
1996	cg00200653	0.261787847687337	0.214881706995372	-0.284855457742455	3.71632879977284e-05	9.06636639287892e-05
1997	cg00200803	0.301023419155307	0.350634235233459	0.220091134077278	0.0041841414052037	0.0075464139366837
1998	cg00201185	0.0162043091560949	0.017730263315667	0.129836447095488	0.000214633970435101	0.000472500822089234
1999	cg00201192	0.881393763296825	0.892024868701887	0.0172972432998323	5.42230228063456e-06	1.46980489835147e-05
[truncated: 223,154 more rows]
