# Supplementary material for: Development and validation of a novel 15‐CpG‐based signature for predicting prognosis in triple‐negative breast cancer
Source: J Cell Mol Med. 2020 Jul 10;24(16):9378–87. doi: 10.1111/jcmm.15588 (PMC7417707; doi:10.1111/jcmm.15588)
Supplement: Supplementary file 9 — App S3 [file JCMM-24-9378-s009.csv]

	ID	logFC	HR	95% CI	p.value
1	cg00018229	-1.20802244526505	64	(3.1-1300)	0.0073
2	cg00640314	-1.91192532008499	8.8	(1.9-41)	0.0059
3	cg00764796	-1.23952236742477	46	(3-700)	0.0061
4	cg01156295	1.19873022086726	0.0018	(2.8e-05-0.12)	0.0032
5	cg01287088	1.54726965828226	0.0037	(6e-05-0.23)	0.0081
6	cg01296532	-1.15484077011996	360	(6.3-21000)	0.0043
7	cg01785719	1.50042036912916	0.00098	(1.3e-05-0.072)	0.0016
8	cg01800442	1.3088498647636	4e-24	(9.2e-42-1.7e-06)	0.0093
9	cg01863319	1.73139791578039	0.005	(0.00019-0.13)	0.0016
10	cg02597644	1.20851650612734	0.075	(0.015-0.38)	0.0019
11	cg02859421	1.15473797550134	2.4e-05	(1.5e-08-0.038)	0.0047
12	cg02893823	-1.25120927293786	18	(2-150)	0.0092
13	cg03148124	1.13894326300547	0.00061	(3e-06-0.12)	0.0063
14	cg03162410	1.09349016031836	0.0073	(0.00034-0.16)	0.0016
15	cg03458172	-1.13895316910405	22	(3.1-150)	0.0019
16	cg03465280	-1.0565916757496	0.075	(0.014-0.4)	0.0025
17	cg03945895	1.04645809753422	0.019	(0.00096-0.36)	0.0086
18	cg03959306	1.01219716199408	0.034	(0.003-0.38)	0.0062
19	cg04598224	1.35557611524474	0.051	(0.0062-0.41)	0.0054
20	cg05256420	-1.0435124589943	31	(2.6-370)	0.0064
21	cg05663573	1.96534327468538	12	(2.6-59)	0.0016
22	cg05802478	-1.15848739696231	1400	(18-99000)	0.001
23	cg06007201	-1.28122732338456	76	(3.3-1800)	0.0071
24	cg06077305	1.06857047818411	5.5e-10	(8.7e-17-0.0035)	0.0077
25	cg06088745	-1.07830439571087	8.6	(1.7-43)	0.0084
26	cg06097659	-1.19484836708991	38	(2.8-510)	0.0062
27	cg06606949	1.7207060159642	0.062	(0.011-0.36)	0.0019
28	cg06920324	1.06824323949478	0.025	(0.0025-0.25)	0.0018
29	cg08486065	1.34571209856733	3.8e-08	(5.7e-13-0.0025)	0.0026
30	cg09381737	1.16007028849577	0.019	(0.0013-0.28)	0.0041
31	cg09411212	1.14472273385068	0.0074	(2e-04-0.27)	0.0074
32	cg09584650	-1.05600481339512	25	(2.5-240)	0.006
33	cg09829319	1.05103201996215	6.5	(1.6-26)	0.0087
34	cg11710211	1.59298895679715	0.04	(0.0061-0.25)	0.00067
35	cg12226948	1.04715735908301	0.021	(0.0019-0.22)	0.0013
36	cg12433473	-1.26323590142215	270	(8.2-8600)	0.0016
37	cg12893736	1.26425112460134	0.08	(0.012-0.52)	0.0084
38	cg12961607	-1.6494513556472	7.7	(1.9-31)	0.0038
39	cg13116789	1.12525622162851	0.0042	(8.6e-05-0.2)	0.0057
40	cg13147822	-1.15985339915834	61	(3.6-1100)	0.0045
41	cg13431342	1.10296298707217	0.0018	(2e-05-0.16)	0.0056
42	cg14106308	-1.16500337545902	400	(8.4-19000)	0.0024
43	cg14114546	1.37660445137942	0.073	(0.01-0.52)	0.0091
44	cg14250833	1.40546697673502	5.2	(1.6-17)	0.0069
45	cg14328601	1.24292430964099	0.0051	(0.00021-0.12)	0.0011
46	cg14353137	1.54026779391647	18	(3.4-97)	0.00072
47	cg14531093	1.27107230369796	1.6e-07	(1.1e-10-0.00026)	3.1e-05
48	cg14580211	1.07496729647581	0.013	(0.00046-0.35)	0.0096
49	cg15430661	1.30791060608753	0.00017	(9.8e-07-0.03)	0.001
50	cg16302790	1.22950821075373	9.8	(2.2-44)	0.003
51	cg16718263	-1.3599536522181	1100	(18-63000)	0.00081
52	cg16997104	1.20082361218217	0.0087	(0.00038-0.2)	0.0029
53	cg17209507	1.68280767555901	0.00038	(1e-06-0.14)	0.0093
54	cg17315014	1.58295740549352	0.089	(0.014-0.56)	0.0097
55	cg17676354	1.90685191595548	7e-05	(2.6e-07-0.019)	8e-04
56	cg18358952	1.56213249166216	9e-04	(5.8e-06-0.14)	0.0064
57	cg18519450	1.28226737590486	4.1e-05	(7.6e-08-0.022)	0.0017
58	cg18690385	1.19096987653495	4.5e-07	(2.5e-11-0.0082)	0.0035
59	cg19122260	1.60076515498954	0.00089	(1.1e-05-0.071)	0.0016
60	cg19856606	1.41604232378709	0.0084	(0.00032-0.22)	0.0043
61	cg20095656	1.60802122345636	0.0083	(0.00023-0.3)	0.009
62	cg20229534	1.20284555689072	7.3	(1.9-28)	0.0036
63	cg20270863	-1.13168065110729	3.4e+11	(3600-3.1e+19)	0.0046
64	cg20305005	1.09901539673393	0.063	(0.0084-0.48)	0.0074
65	cg20655350	1.04871909004615	0.0064	(0.00017-0.24)	0.0063
66	cg21154627	1.24183262609788	14	(2.1-97)	0.0068
67	cg22598885	1.28725498669275	0.014	(0.00089-0.24)	0.0029
68	cg23023126	1.69016871166555	3.9e-11	(4.5e-16-3.4e-06)	3.6e-05
69	cg23184518	1.60912327292288	0.066	(0.0086-0.5)	0.0087
70	cg23716690	1.14506905944761	0.088	(0.015-0.52)	0.0074
71	cg23929284	-1.37111985980924	2.5e+07	(90-6.9e+12)	0.0077
72	cg24134219	1.17326236047455	23	(3-180)	0.0026
73	cg24137216	1.24972012733634	0.082	(0.012-0.54)	0.0092
74	cg24313303	1.00774477155203	0.024	(0.0016-0.34)	0.0058
75	cg24455236	1.85372020468461	0.06	(0.0071-0.5)	0.0094
76	cg25482786	1.14967404539442	21	(3-140)	0.002
77	cg25644243	1.15280333645009	9.7	(1.9-50)	0.0066
78	cg25865120	-1.46228253596289	22	(2.4-190)	0.0061
79	cg26302986	1.17949521723314	0.049	(0.0074-0.33)	0.0019
80	cg26327040	-1.43053018941006	26	(3.2-210)	0.0023
81	cg26333136	-1.37524940820552	100	(4-2500)	0.005
82	cg26509022	-2.01965172570306	30	(3-300)	0.0036
83	cg27048140	1.0339808629624	0.019	(0.001-0.35)	0.0078
84	ch.16.13300564R	-1.45617183989372	58000	(150-2.2e+07)	0.00032
85	ch.2.207814544R	-1.17203277944079	9500	(32-2800000)	0.0016
86	ch.6.2925136R	-1.19132747692191	470	(4.8-46000)	0.0086
