# Supplementary material for: Development and validation of a novel 15‐CpG‐based signature for predicting prognosis in triple‐negative breast cancer
Source: J Cell Mol Med. 2020 Jul 10;24(16):9378–87. doi: 10.1111/jcmm.15588 (PMC7417707; doi:10.1111/jcmm.15588)
Supplement: Supplementary file 10 — App S4 [file JCMM-24-9378-s010.csv]

Methy point	Chromosome	Start	End	Symbol	HR	95% CI	p.value	Lasso Coefficient
ch.16.13300564R	chr16	13299206	13299206	U91319.1	170000	(250-1.2e+08)	3.00E-04	1.90527225
cg06097659	chr1	1206611	1206612	TNFRSF18	23000	(120-4600000)	0.00019	0.703521905
cg06088745	chr16	54283501	54283502	IRX3	17	(3.3-85)	0.00064	1.852205037
cg24134219	chr5	76082351	76082352	CTC-235G5.3	17	(1.4-190)	0.026	1.101909447
cg00640314	chr8	66923618	66923619	SNHG6	13	(2-89)	0.0073	0.947731163
cg16302790	chr13	27924197	27924198	PDX1	7.4	(1.4-39)	0.019	1.578144374
cg14353137	chr8	66961564	66961565	TCF24	7.2	(1.1-46)	0.037	0.052867579
cg20305005	chr2	165295138	165295139	SCN2A	0.076	(0.0074-0.77)	0.029	-0.319385907
cg26302986	chr7	90662046	90662047	CDK14	0.07	(0.0077-0.63)	0.017	-0.0806239
cg03465280	chr8	101368732	101368733	NACAP1	0.064	(0.0054-0.77)	0.03	-0.087948794
cg04598224	chr19	11673699	11673700	ZNF833P	0.06	(0.0058-0.61)	0.017	-1.238478759
cg03162410	chr19	14560610	14560611	TECR	0.0019	(7.4e-05-0.049)	0.00016	-4.128076721
cg01785719	chr8	142322826	142322827	TSNARE1	0.00039	(4.8e-06-0.033)	5.00E-04	-0.597341587
cg14531093	chr14	102507380	102507381	ANKRD9	6.20E-06	(4.7e-10-0.082)	0.013	-5.56676195
cg23023126	chr19	308808	308809	MIER2	4.10E-11	(1.8e-16-9.6e-06)	0.00015	-3.784874857
