# Supplementary material for: Development and validation of a novel 15‐CpG‐based signature for predicting prognosis in triple‐negative breast cancer
Source: J Cell Mol Med. 2020 Jul 10;24(16):9378–87. doi: 10.1111/jcmm.15588 (PMC7417707; doi:10.1111/jcmm.15588)
Supplement: Supplementary file 11 — App S5 [file JCMM-24-9378-s011.csv]

	futime	fustat	cg00018229	cg00640314	cg00764796	cg01156295	cg01287088	cg01296532	cg01785719	cg01800442	cg01863319	cg02597644	cg02859421	cg02893823	cg03148124	cg03162410	cg03458172	cg03465280	cg03945895	cg03959306	cg04598224	cg05256420	cg05663573	cg05802478	cg06007201	cg06077305	cg06088745	cg06097659	cg06606949	cg06920324	cg08486065	cg09381737	cg09411212	cg09584650	cg09829319	cg11710211	cg12226948	cg12433473	cg12893736	cg12961607	cg13116789	cg13147822	cg13431342	cg14106308	cg14114546	cg14250833	cg14328601	cg14353137	cg14531093
TCGA-OL-A66I	1.95616438356164	0	0.236345194864019	0.229239544514331	0.17600554051764	0.887714911447421	0.770777500076963	0.136143688552149	0.975873159680192	0.989073207360507	0.975693845107638	0.940626328560474	0.949352315520519	0.0665074048275325	0.893211764808041	0.716019003728331	0.123483368902493	0.754740567512953	0.877497881761041	0.919571199118269	0.353253421323336	0.573538023897262	0.460923907516011	0.179154519472667	0.157522835535883	0.941014528794353	0.096605454557776	0.138839999847279	0.905333305828122	0.922916687815409	0.984175385982065	0.665030127803014	0.872161057288854	0.385254551777894	0.55491531738623	0.973488193773316	0.889761357905119	0.0291039509232036	0.939022016488397	0.0962677638744087	0.818915015248137	0.0212515890165719	0.850759374502	0.109914771671556	0.675145187402381	0.588524538856741	0.857483259000549	0.465828698265485	0.987093419991348
TCGA-S3-AA0Z	1.72328767123288	0	0.264961674815824	0.896974186983213	0.0285925329780642	0.894865331856737	0.808688415154395	0.0367847414193788	0.942676487466743	0.988492073424115	0.983210009097027	0.902044773750776	0.960229786599033	0.0343112116079943	0.92680469779093	0.813443879948819	0.0606592568384565	0.894970350191113	0.868053466749885	0.899067745534655	0.412930584160324	0.752663279292434	0.248576209889678	0.0572861471576153	0.479832431861449	0.975168435644904	0.144019775863903	0.0186090994253615	0.81894592626663	0.903716263905714	0.982182914144255	0.826556983794178	0.877353119808898	0.227832968276509	0.303590871590238	0.960938738429857	0.305553280304883	0.0324266370289441	0.956540253554393	0.154585867201018	0.872176260865478	0.0241787820309258	0.911376064925595	0.0418184828441143	0.788529989889226	0.180720645554542	0.91118388063395	0.0314794846080929	0.982641624795677
TCGA-E2-A1LG	4.17260273972603	0	0.0385567168048595	0.167223951665237	0.0197399322682892	0.875211354645588	0.889670964638758	0.0381836214403677	0.953404448327944	0.991670439426209	0.929603279478414	0.196451320695811	0.947464044014831	0.0393161533310825	0.938878647610236	0.734913983119	0.0300826376597635	0.891487012676379	0.908101777980733	0.959967823590904	0.0637867814667483	0.239731855619343	0.0385406006217539	0.0441316451619523	0.0318543882900963	0.986947305998	0.0509508388692019	0.0149443952271315	0.318052992321141	0.943703197401337	0.931276153670626	0.883203964904284	0.887527027210615	0.157255552487202	0.0793568111148944	0.792142216522349	0.907187667227859	0.01532231898684	0.267310481494698	0.0423360286955495	0.899721033023726	0.0171436241572657	0.956756703348271	0.0349884557300061	0.613485511180553	0.0328558920796825	0.958541065035269	0.506424080525162	0.935094855979677
TCGA-A7-A26G	1.97808219178082	0	0.157457801335304	0.347147102439064	0.206030104601789	0.85555707047407	0.587301787372769	0.194536790383775	0.941466350883183	0.990538928039482	0.965252252905968	0.733935336992521	0.897010112058235	0.176831570386301	0.766170735940555	0.411020788781793	0.195935306863456	0.873049943451143	0.708016157809295	0.780799933361796	0.364032583236148	0.499998824174182	0.430629491603779	0.194043094204938	0.202692430156697	0.973255750880133	0.117630089552124	0.0989900354538913	0.876577959515153	0.859569696370423	0.957237667211104	0.641948671313713	0.797735390468884	0.320325028552525	0.0789960759136068	0.5224655388286	0.73663290099337	0.122260166001901	0.831467768222865	0.240591061793996	0.731405434990373	0.0453853068506709	0.862258810206804	0.151707062062716	0.397661350160062	0.0320233061512554	0.627356933194566	0.287978078069204	0.966489359993598
TCGA-AO-A124	9.60547945205479	0	0.0651923279278114	0.201833771332582	0.0251861869424935	0.901219945381918	0.89844138169299	0.0448899355847139	0.966493382669934	0.993594981148657	0.963774974433863	0.875541388413466	0.943192536138942	0.0190137690767139	0.951799008246458	0.661750253053626	0.0994638722372491	0.72372292976706	0.936420385132615	0.944717431384369	0.80834141562737	0.224144277600863	0.0360842000921067	0.0513715392067778	0.0536029287812737	0.989895320784032	0.0597740409267884	0.0124192411814147	0.826917611313198	0.946188796191576	0.98358987496486	0.867411311296386	0.836091282766977	0.215356796341028	0.145302175046764	0.986860710527565	0.814384075495858	0.0204727962059075	0.823719550913874	0.0552085466077657	0.903932237503615	0.0098537840363073	0.873207818727015	0.0493739888712733	0.589386748524691	0.0743110586987666	0.888442044821666	0.00938581695014121	0.9923525344201
TCGA-LL-A5YP	1.23287671232877	0	0.138133885897731	0.326022776300688	0.247937640333599	0.896576789054973	0.638955348123431	0.210085912924727	0.977331433637994	0.988208960881325	0.980781873303594	0.927106855038494	0.925790186969024	0.0724704631485935	0.827503861569922	0.640368684053013	0.202268756492425	0.810515027146075	0.815022951172601	0.889942835032879	0.287455233764295	0.404931462005794	0.536439955294378	0.196037960469847	0.124129427972887	0.979826176567046	0.174256079109989	0.0326690811394736	0.875181991046398	0.83695120341845	0.973010834471027	0.584098912753214	0.864373128146817	0.243830299575083	0.0678537360042851	0.91550252790856	0.644468025621897	0.176654908068011	0.83359554868727	0.203977614100869	0.769733387777295	0.0309952549405551	0.854390855287682	0.178998217972691	0.41651723181776	0.0303460715652637	0.760295233132798	0.447988914131531	0.988610169051229
TCGA-E2-A1LL	3.58630136986301	0	0.428943788928154	0.538020692221572	0.113322054975985	0.833915741087843	0.594866171768519	0.15007622485379	0.969199187550731	0.991270629122566	0.922756655254169	0.652366135020734	0.925426362122605	0.11434521214148	0.854924459704151	0.653501344141375	0.585531190920278	0.862420316033556	0.864538237881413	0.837128700026004	0.5168890375443	0.44527103633503	0.0255588037143529	0.207596745747486	0.143341213764961	0.979048006833837	0.403679861785772	0.045696519269267	0.470245553836868	0.889686038126156	0.977793996341107	0.697094055008922	0.84421705269225	0.173196196313596	0.660600805913387	0.841082796906176	0.912080484488495	0.104208648789066	0.836450294334643	0.224647859576171	0.800947911539262	0.036640191755953	0.86586018293518	0.123460974016793	0.188425925530561	0.70815044239054	0.771788256720412	0.428558660609889	0.97914578411868
TCGA-A7-A13D	2.64383561643836	0	0.183079121822785	0.545963087036595	0.2378631062037	0.835402222539021	0.691627769583905	0.142672659769281	0.947312994256704	0.993127562016942	0.959224771674635	0.843848177652387	0.853018887939082	0.0161967259305232	0.880406435317517	0.684219618836576	0.354762292124308	0.426049494838823	0.877269661434523	0.776912375898828	0.486237257827924	0.810791553676129	0.0357967103801842	0.164976543233709	0.113522105872754	0.985848843866913	0.204399925747374	0.0912741863448459	0.814825417996758	0.880096625961467	0.94954603638566	0.705290879604654	0.836836846091757	0.183678697870462	0.823245874707472	0.938771623053201	0.678853360300433	0.146621974266268	0.90208863271234	0.168162701219398	0.644164450118696	0.0342446505926774	0.798158631702704	0.189326870319102	0.446031753389322	0.846594432208793	0.723558439703805	0.0124485418921893	0.962984324498266
TCGA-HN-A2NL	0.216438356164384	0	0.270110020135327	0.104072781625834	0.0570422926565669	0.939997196549389	0.877332528711072	0.0558850094713059	0.976116783988052	0.991411105773437	0.971000422003679	0.958502204123378	0.963402091668076	0.0929965427892621	0.907453962561125	0.85681225811158	0.764955034476312	0.896316268813819	0.922888176245312	0.932141351568788	0.816198562779456	0.507628547966092	0.625370156329752	0.0705105430077161	0.129090304787652	0.984825526530179	0.0545333321097762	0.0221645631560363	0.924982741228774	0.949186898121523	0.98864535803753	0.922273442914797	0.950503900624784	0.0890038401148545	0.0645335011221545	0.978042017483338	0.911810245986642	0.0200516517606063	0.959639661263951	0.048874957299048	0.902701706255	0.0220327423709406	0.945111412980183	0.0444684614792871	0.875328269705007	0.0238347549112102	0.962300820530667	0.0136711371961404	0.986391621859622
TCGA-A2-A3XS	2.82739726027397	1	0.21982338774467	0.789768413675348	0.159533917314058	0.843955553040439	0.736433603422	0.186105329471799	0.980387443610468	0.990900671456905	0.983317883209218	0.749413887540194	0.928328311546414	0.111742293861954	0.86749770338152	0.71395920214633	0.137420455072163	0.494796255592108	0.91861963023801	0.898668471855776	0.262992040013612	0.741133180415785	0.435505968559461	0.196470914419693	0.189927926780754	0.982438008745488	0.0760259878774496	0.119034893314719	0.863740169162192	0.915759194694371	0.984475979765743	0.756690534435213	0.895741446985667	0.107406843826403	0.812306369893434	0.878756805279074	0.846775866906576	0.13685030748482	0.945972251535185	0.442397496578679	0.839373211284449	0.0295089620776403	0.916595103968923	0.146866456617516	0.570539405541418	0.846725971252994	0.814160595121367	0.653483583778344	0.958671991203051
TCGA-EW-A1P7	2.50684931506849	0	0.0953218754862561	0.441370249289958	0.0974995794549492	0.868048475101383	0.703294254911581	0.135246070851594	0.9591542303727	0.99038404396426	0.967889555981487	0.946514766830887	0.916917353147162	0.125404090457539	0.878322655639753	0.613126356303952	0.0832510806556154	0.844893056219343	0.890878589802563	0.846241930685425	0.139181726208998	0.471261295870187	0.16671120860815	0.088798603707585	0.136429667276563	0.948233658661728	0.0543161731076345	0.0164186977005852	0.901215182100736	0.837897824811482	0.973178302826802	0.851621813189885	0.810329995997755	0.104229215115892	0.133403381994623	0.837983845860111	0.882005533920023	0.0228603253293788	0.872404812899305	0.263242488493377	0.832458317902272	0.0219199228457629	0.894225407601764	0.112529984352273	0.530524858661729	0.03621636458454	0.832200581180278	0.0402603764567485	0.978501885913938
TCGA-E2-A108	2.29315068493151	0	0.18174770129164	0.567680986209564	0.189930776617952	0.833992397284996	0.678977776631521	0.240822724913667	0.920247402234561	0.990721929938229	0.957890257226493	0.837665711251804	0.874379388577503	0.166453531371774	0.859807180982614	0.61392857954918	0.161144278535459	0.930990798308298	0.850670766557577	0.877263213788244	0.0500436348821358	0.644775874456503	0.194321917255704	0.242271594919388	0.22670068381007	0.978163569106807	0.0950560112425849	0.0971569464895613	0.808150557463531	0.887936788815198	0.953840335659158	0.814668740803874	0.80429442728565	0.208163210424152	0.122452680585871	0.858432570304682	0.814026551328839	0.119737873040794	0.717901279615198	0.537369560699895	0.789555288801925	0.0591362083874115	0.819757598416839	0.203241646657288	0.403727972039931	0.0416313167161626	0.807200530592112	0.197565939271016	0.980902917900929
TCGA-D8-A1JK	1.67671232876712	0	0.286058555378159	0.821524219014129	0.11690516350223	0.9115400663277	0.737208141196167	0.148621331930107	0.977358437304114	0.990832994115741	0.981761873727183	0.836937612997031	0.889523873162523	0.0306713057240658	0.870414681495783	0.744222722820179	0.422798932759172	0.776715994855224	0.868955958408638	0.810119237567878	0.537235059532962	0.360182047419993	0.128819775233546	0.166832636053952	0.0988882845546187	0.987571676116148	0.0536254851445329	0.0205908340541421	0.890278249758385	0.899253309518657	0.970818715917028	0.857149356369556	0.871087935093223	0.106837249032901	0.55788579832643	0.93132607952694	0.902926106905445	0.0719884857024445	0.433496370156618	0.829456028085593	0.746982487000708	0.0271369982126443	0.903148103497478	0.0971772178415758	0.454912925790155	0.600624183101556	0.848151265213476	0.545948516654568	0.98968595556726
TCGA-AO-A03U	4.91232876712329	1	0.0657940717036613	0.907726091683949	0.0894912548621251	0.806010669072305	0.508629645367974	0.104182267491989	0.97050485122455	0.994578142521607	0.985753529946139	0.848932530710775	0.90909562356848	0.0259802840530645	0.931530199448597	0.709349706090612	0.136543880872017	0.924465144965304	0.500064159333714	0.920833275906157	0.0414922307665337	0.768264722595412	0.27957458155021	0.219213054490071	0.179953517068357	0.982861593791594	0.0788356379947316	0.13881671496579	0.498630078368027	0.509999581063631	0.989681310296247	0.465385752893799	0.934876207896448	0.0985435522098903	0.067040811046325	0.948852519907042	0.863277677276797	0.0678866044109162	0.511583578206679	0.755405912210566	0.747396643975029	0.013708961815921	0.890229977516925	0.0897179657428449	0.153271965396743	0.0303952348914062	0.858978934148811	0.0336945042400957	0.988564061742484
TCGA-AO-A128	8.8986301369863	0	0.255530861753851	0.231572525057813	0.0302207111277172	0.897448181099182	0.85480717857762	0.0708735050705916	0.977774503989293	0.992857803205444	0.98809438558681	0.86888400375768	0.965422592057982	0.0132941142115476	0.962443085526811	0.806823741496499	0.034436425354882	0.934440285206673	0.955574793447583	0.951708068036486	0.399178361195507	0.651352470260106	0.238141499964982	0.0753953522109689	0.144729758002182	0.989092505856481	0.06626027639043	0.0157729675453486	0.88573734969274	0.932061809184614	0.989122712297681	0.887650008360396	0.944325141880663	0.190401913433948	0.364276473399854	0.987167812957712	0.857977141457664	0.0194286370480211	0.981518212972481	0.164826952473013	0.937429038886012	0.0118556282416798	0.937518823673258	0.0618086230261967	0.722817924908	0.28744769561473	0.977559371994815	0.0180635634414194	0.992340458446562
TCGA-AR-A1AQ	8.27671232876712	0	0.0874535747268776	0.594368299818948	0.0718920692345681	0.90074892052545	0.811352182766881	0.100054575179867	0.967231353109734	0.993025642204919	0.970263243314095	0.927510990908729	0.886617423685173	0.0426939602374366	0.938455855478538	0.630768368693274	0.0754420536443005	0.843574321212262	0.926658509324054	0.934119138770037	0.485329342250347	0.49610047798215	0.608884069021202	0.0794281651702998	0.0857399578368194	0.989707568744037	0.0876890960000217	0.0258842530380508	0.882670579049971	0.941448491613024	0.982772815067778	0.806893061915031	0.850232219411641	0.343709762836322	0.188027402294386	0.972683574297521	0.888806648793047	0.0367661201421849	0.915761758763178	0.131743212135815	0.865589619416416	0.0171855462541497	0.931874107325564	0.0783867920882723	0.668901384752503	0.0633740005047421	0.886612548579954	0.559926249454297	0.989168116475246
TCGA-D8-A27M	1.12328767123288	0	0.198905478108824	0.574054295661482	0.183726530970683	0.898777448610601	0.711539565816226	0.129236420794603	0.979421935702287	0.986789631253295	0.970417956646128	0.73020021610128	0.914317858532035	0.164675309281087	0.86247782133376	0.669160914297868	0.112214827604511	0.72725587915402	0.86207858000093	0.845298845407383	0.0908770535376744	0.333557113131609	0.0991699597248072	0.134949626850402	0.100386974033794	0.967895382320224	0.0630563851556407	0.0232241032262524	0.904007685406259	0.882822252666021	0.969317242851422	0.783614441659978	0.786063929718307	0.169793747453793	0.229858059010563	0.945179367647646	0.601926910298892	0.0396608483343282	0.540348374112762	0.57296149150459	0.783721385318749	0.0474093299013301	0.859377575582864	0.100311478561817	0.538154867116633	0.0771527891415311	0.813894142800805	0.0291447473672892	0.987391787635512
TCGA-S3-AA15	1.43835616438356	0	0.115030941909625	0.5789929540851	0.120761496273708	0.737700800408269	0.596035577799931	0.215563003334493	0.938920961576968	0.983778304483594	0.97106831395629	0.855911163491687	0.906332608993911	0.239212585977112	0.841982204792506	0.593735335576654	0.219092647204961	0.894298311290777	0.840297505166142	0.824019176483614	0.0593402693108712	0.509217526745785	0.314575921273367	0.209366348013146	0.193493939996018	0.96765260586795	0.160217378724125	0.0584202186967515	0.827429356279284	0.911502602333843	0.954760460075501	0.642715183651899	0.744433897749202	0.173128460127085	0.314427783165082	0.845197024554205	0.767463979566598	0.0569804943760861	0.756743940837788	0.187241979593492	0.743833415234129	0.100708874869866	0.811008818093163	0.160959663790536	0.515500462313068	0.157305735213363	0.735839072505805	0.221543174256743	0.986384327008693
TCGA-AR-A251	8.3013698630137	0	0.280600171647432	0.526457572544909	0.0809803662037012	0.931286623470137	0.713715113103555	0.0646729246093175	0.977326707255686	0.989824011994664	0.96206986105575	0.885223147915714	0.927341214432564	0.0733779180054218	0.84125773302445	0.582650522463253	0.0521306754689932	0.712420394681276	0.810499358974729	0.871971395846532	0.182442188055637	0.67307176721074	0.534970038302694	0.116870022198744	0.0787482331993637	0.974214907829617	0.140767953359997	0.0180165094085683	0.878732016766934	0.865717730749463	0.976472710103939	0.776629740859917	0.872209245205113	0.116559331711347	0.093627227655926	0.888314287431935	0.792008153440344	0.0266593542170112	0.924741679855679	0.521375082435969	0.825351225916298	0.0275060049829759	0.878685412641188	0.0576191430064238	0.655080479260264	0.0304920599706056	0.877020985213535	0.0147236571841304	0.98484673497036
TCGA-AR-A24Q	8.69041095890411	0	0.143133445831974	0.336041384445016	0.146055075527009	0.879650120837159	0.657704167714254	0.124789432782001	0.956102092077698	0.988270846057384	0.973155008270466	0.880358490129299	0.926226977085039	0.0963200238078011	0.87512212310236	0.740553177138693	0.282503730297878	0.892237645931644	0.876045460929878	0.803335838498656	0.535916198181855	0.368469350070367	0.11897536989386	0.098433302510048	0.115062706639455	0.975801584771874	0.088277537703044	0.0216953267612582	0.881364737643354	0.875025983816455	0.975666705061663	0.805225059233	0.906183111446976	0.219534496328822	0.0691404824357317	0.90584749999957	0.700176280885663	0.0375108521586772	0.696202236841207	0.182620881880447	0.780879623669121	0.0349232828098981	0.885821289277891	0.0871819623741664	0.734576266520984	0.0386251182449424	0.807747346942237	0.401784256765955	0.913400036810751
TCGA-A2-A0ST	8.26575342465753	0	0.107668588055265	0.519212661986503	0.0669648067800966	0.89153200622671	0.706817598755186	0.12256736564305	0.965186982139949	0.994177643012926	0.969118738508024	0.915954815107318	0.929295314740706	0.10657758603307	0.946872801863451	0.593969926819356	0.0786637423845364	0.848014037918878	0.872278362329044	0.942992168637785	0.0952852030191106	0.478085142312498	0.379835049790556	0.0648866558717458	0.124953561062977	0.984017630315439	0.0581024634608844	0.0198657771752987	0.897904758489755	0.905572487687314	0.984717719526107	0.735873102498654	0.847536767318204	0.127768445196874	0.139992807877049	0.948748277073573	0.878732774598101	0.0258174544601278	0.908399766369005	0.242461009203067	0.870973387859645	0.0183216862993943	0.916456488593385	0.101258523913325	0.628584182055473	0.0472358640390261	0.897762051123578	0.0540778535921562	0.987044651331911
TCGA-AC-A6IW	1.13150684931507	0	0.0857273544373741	0.250851290561292	0.0699938417499776	0.888457487364124	0.743893710012357	0.063210579118003	0.978265175146947	0.990558315427954	0.971254919177232	0.935051971686489	0.712070724724663	0.0725274045330132	0.907496670663198	0.674208098600379	0.0710141859423726	0.717034695031793	0.92096625481705	0.881990714376183	0.486099743766095	0.384271392501561	0.597287451019138	0.0501955897090509	0.0800218761206723	0.974987772864744	0.0835167302416824	0.0502881318241431	0.861939214019112	0.927929279122383	0.83013836799978	0.702409874233549	0.880958888618426	0.151179940578434	0.06805744502536	0.926016818900866	0.857757731229287	0.0364853228567968	0.720533666015219	0.0999212194972733	0.685150648633122	0.0233836653354682	0.921729637760899	0.081852999391307	0.490064134213088	0.0460380760657492	0.90608359939627	0.444768950284821	0.985492865249147
TCGA-BH-A1FE	6.22739726027397	1	0.136222215824356	0.494088992997316	0.12632342715614	0.792029032136466	0.631322411512685	0.173826807680192	0.96185663618744	0.981560005491952	0.921039188268576	0.807490018637233	0.8698172977068	0.129954098091954	0.803816371178538	0.651484622605523	0.220163502153458	0.924700830237297	0.733859013841975	0.805006812039218	0.252863074110363	0.622162152623176	0.263349392303206	0.133595501012755	0.264309317080151	0.944311177602467	0.167585289859899	0.165778313774994	0.792510520180979	0.90529622301341	0.942790568183567	0.65246266452182	0.812989868789441	0.447348734379578	0.296635626062701	0.82287189837154	0.858963689659208	0.0762729819514686	0.537358207116021	0.640072118703441	0.807590209207576	0.178298373900273	0.820680963850696	0.168483128811067	0.564206543374935	0.244387731996305	0.760295242299943	0.434184720851809	0.838113264501984
TCGA-GM-A3XL	5.77534246575342	0	0.112190554885159	0.175169171129506	0.0508772917830868	0.897356308900366	0.785005734256237	0.065137145845076	0.972468622165808	0.991031598903941	0.978771922592438	0.895975213715949	0.944383852133459	0.0470254929660702	0.966828217778243	0.638289034888408	0.0734690466871326	0.857391145353488	0.926336989070287	0.95583118581983	0.287765830542828	0.440419589733325	0.623779136906237	0.0529193019289028	0.0894872134485523	0.973598721601807	0.067178892731127	0.0284952153973987	0.88376268153258	0.872888938883424	0.989213672215047	0.683498302147881	0.921990242361046	0.393484772357871	0.150120039486604	0.979991333985635	0.86297946256998	0.0172068511535163	0.635266570769174	0.096673907671202	0.911239922899126	0.0509248543478716	0.927360508432211	0.0387292089525743	0.569422259446305	0.0478403574116903	0.959845726269049	0.0170485048926062	0.989772824739164
TCGA-A2-A0T0	1.46027397260274	0	0.0827687479999388	0.375259220251904	0.1798127152457	0.893305456296388	0.722099885041875	0.076464844092938	0.977517926080554	0.994479543092549	0.981888837637637	0.85959471404109	0.910478746865683	0.021478245159519	0.895787367559849	0.753050696534883	0.163539501726777	0.622464082832363	0.650881233711716	0.808289376428324	0.543911958259909	0.614788885443098	0.326710981665675	0.234684547125693	0.0740355993479616	0.979031533318526	0.150501615301134	0.0119549350443136	0.773774248691789	0.753685895136684	0.980790258936789	0.536012835313537	0.898489825923515	0.112009883401657	0.0573259521928193	0.9307852702923	0.738564487092514	0.0348895969701629	0.953103682286882	0.262062053431775	0.691238919705566	0.0175062058195437	0.941409119963918	0.0832551286974091	0.225352332960631	0.024959515766899	0.886501741478663	0.0106274523108779	0.989835562833051
TCGA-S3-AA10	1.60547945205479	0	0.0776343602993427	0.210488337098629	0.0559058846803866	0.739878531894962	0.694280899555835	0.106065555488089	0.957009052829566	0.987383381508321	0.975619492551514	0	0.911642021411204	0.0329633183093745	0.898837536150206	0.671511306256699	0.0825049594824128	0.584373306287791	0.873454426610242	0.880509275437147	0.539429202336514	0.32366294628745	0.561335378501641	0.111926286662682	0.0994798127190121	0.963890088091977	0.13769435279929	0.031051760403878	0.798089203576028	0.892666787680446	0.964951910407454	0.848648192372787	0.901667399871502	0.129207228134556	0.757021162423279	0.981526884956145	0.678622706004361	0.0335279834203076	0.914930345084129	0.114804522757313	0.858550390843869	0.0966667487947986	0.920667409535642	0.0847380864009312	0.512806591705523	0.738114631527766	0.902308546510392	0.030833164397484	0.985784840312047
TCGA-A7-A13E	1.68219178082192	1	0.397854521951157	0.929965490406706	0.431051733809611	0.898505017674955	0.789838379138202	0.0924334256672399	0.984339122934404	0.994227937413187	0.984645625091976	0.666752735381963	0.925060241824641	0.52120841972813	0.941783441688265	0.839443752645624	0.0786322486375012	0.655521476219869	0.952744124696703	0.90121926232949	0.0470277465227163	0.476455140437553	0.854163082700263	0.0612318844574731	0.719238452041971	0.98889858256542	0.0655579339971977	0.0175900474949601	0.904221937292216	0.923784322715698	0.988574787364377	0.832202575801567	0.948498822887593	0.25259806475297	0.906031521828242	0.984408546341959	0.507657492556065	0.0436095024224795	0.926273018119079	0.94384292605242	0.902646760559518	0.0141709105062909	0.942928400781495	0.079485345836043	0.448703437612421	0.937664546293013	0.917252950513693	0.341690241274854	0.990880260394761
TCGA-AO-A0JD	6	0	0.0552244829121628	0.44222411627813	0.0355502133442192	0.91039334002169	0.770517105128328	0.064070507438959	0.938042882961872	0.995387999659556	0.957628825317051	0.7261705979505	0.92578318619392	0.1901094992293	0.895045076568469	0.719372443918615	0.0576714899407274	0.954670329096157	0.601013399065527	0.899327807888664	0.137347114522789	0.720896984450488	0.0579593411676366	0.07756359865908	0.179145737757654	0.987514451130034	0.0819780829087046	0.0141276855352345	0.866531208165035	0.917488449439918	0.990035544160096	0.815380882767914	0.90091640960155	0.124934191604863	0.0936351475700056	0.95171652175892	0.778901778977696	0.0393789715135802	0.944713608703221	0.198503264298269	0.843340767273522	0.0266806184002325	0.729370609086514	0.057012820720781	0.505486837185457	0.0465469087506146	0.925454803273374	0.539188412716654	0.990239162255009
TCGA-BH-A1F0	2.15068493150685	1	0.0830248589379455	0.527627155081299	0.113914668920187	0.803860144528432	0.683973399000326	0.148053264056233	0.971294021113157	0.993784127512354	0.986560168596927	0.83050015287681	0.924925790817981	0.0963589941647199	0.895131545182837	0.552708291168042	0.15170946679174	0.914458586796819	0.942701374018181	0.862434245772363	0.0543675036894893	0.516562545094462	0.307394703915077	0.189991637878121	0.210226234202859	0.987978428109395	0.237055295894242	0.159623559176022	0.817110472814137	0.880966196673041	0.980917440985646	0.721917523940417	0.892929532930525	0.214874438238426	0.145717807290556	0.775682546652787	0.846614514986041	0.104120343537194	0.672781593790951	0.330951620306461	0.809866113331476	0.0230030145388953	0.860021179635481	0.117010502852253	0.556801588348371	0.0445708927407305	0.849023514888045	0.0785951650454797	0.987613932942599
TCGA-AO-A0JL	4.61095890410959	0	0.13309116338082	0.199949435254541	0.0350994761132453	0.891481949135958	0.807181519245305	0.0469734222392101	0.973339150842505	0.994691410710374	0.985743050330089	0.883575963178995	0.945525437014908	0.325491008619912	0.940049187668593	0.703104605723912	0.0770766339923855	0.90045908164218	0.889792621317045	0.95733694463479	0.0363157432340918	0.225279048000634	0.737123803648788	0.104379559784807	0.103399006479072	0.989139644947856	0.0339719933096134	0.0117288647234025	0.878409126732217	0.702004976683334	0.991328896757391	0.866175902775275	0.913926924192442	0.0829366548775453	0.0578577003301814	0.963133578186878	0.826170839655563	0.0213573798645582	0.906371504887696	0.547248740714861	0.879700655613707	0.0148033469996325	0.878050423777268	0.0638964967627309	0.557395223743935	0.0317305952029691	0.930568923305129	0.00713557200986094	0.987490916583478
TCGA-C8-A27B	1.2027397260274	0	0.0424168202213345	0.186273325678312	0.0612130939575712	0.914141189222047	0.874985368384746	0.0456056165159051	0.978925852471135	0.989647636239227	0.978334994918682	0.937046735083578	0.970206076578846	0.103379697069152	0.917349044141927	0.775179236064624	0.0464186734670141	0.913163556748027	0.893630313625484	0.933687955891767	0.681939050200672	0.304042833278569	0.0214434825909358	0.0638022947355128	0.0631278048149441	0.980822877147027	0.0731770829956141	0.02498339292347	0.914230227501247	0.934465828734449	0.923713671569857	0.900385075410947	0.880363885260329	0.128960296908902	0.0841695077168171	0.976189329399455	0.920808051325568	0.0296780292789766	0.948442201244528	0.0760839835662273	0.863548266298821	0.0194634424386357	0.958554631947539	0.0411648433355129	0.642532851229022	0.0325454549026796	0.952615566121608	0.024555440299361	0.983031758692653
TCGA-B6-A0RT	7.45479452054794	0	0.159001170688591	0.537258908546839	0.0616636090641776	0.864368444536622	0.703997517407991	0.132315781759751	0.967407323929938	0.99225435516948	0.948974583673229	0.90933198586141	0.929097457245239	0.129419866719847	0.902859101051968	0.691053758101548	0.0778037608409493	0.774088779433458	0.923124007895957	0.920716511859822	0.22499078390147	0.595755547301602	0.160837912400438	0.0709473262016832	0.214357805896963	0.97853925015033	0.10004377182237	0.042515242136192	0.902553765319157	0.921604908020922	0.986834756340359	0.794657465519635	0.898558184306197	0.35447097464079	0.250596626716877	0.947332933847284	0.844932911535582	0.0398578318194922	0.961933389088036	0.208051743875287	0.873740206774966	0.0156255166159071	0.919432154671382	0.15021683686261	0.719084821314749	0.164586712948037	0.897050406029425	0.0151047437467531	0.984044438760039
TCGA-A2-A0T2	0.698630136986301	1	0.251862320853456	0.679407158826005	0.0617433348600088	0.859676775613425	0.755887764956661	0.0702569050945466	0.967007246215554	0.993080331837589	0.972584197768104	0.798831859884393	0.90796307722491	0.0850256612871765	0.896602190061756	0.488419343371535	0.0746350912981567	0.380028421930069	0.59621735804554	0.886723262519041	0.445108784133049	0.509499154312079	0.787416009224348	0.0676533566022577	0.132280324249992	0.985457842354428	0.0763662103030185	0.0168858973900928	0.835012977430764	0.717868730094112	0.972668653475706	0.873584653706339	0.894971901727467	0.0586475404226399	0.59771296277109	0.90977937033851	0.587844858110959	0.0989991915116015	0.373919380799005	0.184224322642736	0.857157928094958	0.0138664788342809	0.844940386823267	0.0418406757345041	0.459057729820246	0.70078170172984	0.874357155806413	0.705751199274933	0.983861403576733
TCGA-E2-A574	3.23013698630137	0	0.127196318096352	0.36434125080373	0.0962607231488349	0.915439977120483	0.835668600285858	0.0608648954896918	0.983836773936436	0.993285123072518	0.983653685515593	0.816719898598202	0.946326927925392	0.0259519720601164	0.935914906659586	0.60445430719388	0.131332103946286	0.809720395730472	0.938935516368459	0.893000661539362	0.71212425338286	0.241240390537586	0.88254185758614	0.174259825418036	0.0481203692037991	0.989299388124527	0.860080365777434	0.0166088931183008	0.903665018272529	0.94756763886886	0.98458213208927	0.706042482689164	0.932826656278157	0.227238218216878	0.89760566449987	0.985959318102255	0.884447540841372	0.0959359469677137	0.426423827571195	0.456122202684074	0.889715901686568	0.0190833272957537	0.903121003248331	0.0724634697834238	0.75321254294486	0.955933108064314	0.765383991766461	0.362442206444652	0.991849185436309
TCGA-A2-A25F	0.882191780821918	0	0.111986013240208	0.443510377360216	0.139866839001894	0.87494523553708	0.657809435489841	0.213218196437843	0.973081397753255	0.989290937817531	0.97133016492872	0.946207414108053	0.952506119972801	0.156093859536512	0.849719547219209	0.628349407009746	0.15212951973155	0.913182233761411	0.924823275042032	0.835748031644847	0.0611251554943177	0.534178804511053	0.224046187147512	0.196823202310712	0.119303249540882	0.935397281665141	0.0960668375286266	0.0267227784705198	0.897541104273956	0.922412480120924	0.983044657256284	0.694973802366454	0.860957321202152	0.296318081157322	0.236961643370185	0.954710670795965	0.896602867422069	0.0655028985719698	0.875690446923743	0.261713758386431	0.794635302192198	0.0550825032551375	0.879352170249749	0.165832090514813	0.612350685449814	0.0894851103873157	0.783873814212373	0.244804209456499	0.986355322211467
TCGA-AR-A1AO	7.17260273972603	0	0.175267668415559	0.725627690031452	0.179478502549653	0.832727927035846	0.614249236989243	0.163233179398728	0.953473502087868	0.988819089042177	0.921405973960791	0.837322299770324	0.85128578728681	0.275747357429077	0.835835855048773	0.484806113677876	0.199780520716725	0.919133717544145	0.844084194977405	0.826168859101452	0.175470541954153	0.540534649884293	0.213859739336969	0.120297048133524	0.289183751202286	0.968557053821834	0.131458213162174	0.108178749944281	0.831546507348668	0.862499795177552	0.971083579946112	0.665364967740012	0.789614173386051	0.325791259039019	0.0818487132051333	0.866955120021902	0.81845322195277	0.0981198854515812	0.918970691864838	0.400384043101087	0.664904165451997	0.0182026995821476	0.875764567159967	0.137638727828665	0.338862631607223	0.0380338673153263	0.793211743978082	0.0177239546977823	0.953928446356795
TCGA-A7-A6VV	0.857534246575342	0	0.181302625457839	0.33198387576976	0.285227693237645	0.869855031823786	0.594531881694389	0.219947191296027	0.962690758825575	0.987118473525866	0.960939188057792	0.911866584512511	0.866343140849946	0.0798353602624618	0.822691793715802	0.641460595067564	0.222636491081639	0.809571842308401	0.771168640149574	0.724713250302012	0.0673656025324866	0.67934659661909	0.60300203632783	0.168392944951827	0.165091396714007	0.936356259666987	0.198299168761296	0.189022811712332	0.880535730738099	0.377722643158501	0.963818660629882	0.756637095621436	0.683338550844198	0.130398569007821	0.395978960996292	0.545962473093189	0.568090724592603	0.131865643315132	0.608576032503056	0.273422173137801	0.661964382990865	0.0572856856297595	0.849985918242921	0.194198719545389	0.27409370422266	0.36043063643	0.751706173129581	0.543409172236417	0.97548917916724
TCGA-A1-A0SP	1.6	0	0.185352836798398	0.782933982305709	0.126911928620478	0.874607872178146	0.702758247820832	0.0953138600351359	0.967266572938788	0.993139958573832	0.956695406193617	0.759994697021982	0.885577485494116	0.0460909745519265	0.904388736530124	0.668302623144092	0.0946645895690369	0.927941343083055	0.90446237576021	0.917703453999765	0.487839917503026	0.548013148407996	0.556863769508825	0.0713418241743062	0.170150850429023	0.971666062088064	0.226147092033111	0.0230813204795857	0.856372789251629	0.894771262425611	0.983597026562577	0.817356192887448	0.912830294466483	0.335695802154953	0.0791819206782035	0.900249739781328	0.834046791100429	0.0369278729191611	0.9419010525389	0.473343666774903	0.834565442746912	0.0203685471719056	0.892690264813916	0.0662922861424355	0.652529032197804	0.040291730085485	0.878325888812151	0.507638200827145	0.966161306986047
TCGA-B6-A0WX	1.75068493150685	1	0.23277489049597	0.886925318708724	0.237613612938452	0.793679500886338	0.546264721608857	0.2469722011981	0.957921644478196	0.988821785411037	0.922089626120993	0.803971549708274	0.91233492059301	0.0781024253401197	0.840183782473507	0.722862763808723	0.184132665693041	0.900305412059152	0.865960752594822	0.774930884263282	0.53477904407383	0.791497597855209	0.38143433974726	0.175725874554354	0.257523908612218	0.898664755588059	0.767603235683493	0.25349051830521	0.774691739227949	0.901515464266612	0.976245278772993	0.614876781293603	0.823758006807753	0.588475413902219	0.448044490687778	0.645225243719475	0.666495075080219	0.209328954302839	0.871665636695911	0.849049320332085	0.738116611373777	0.0241586504530418	0.812192958981416	0.225162341917683	0.482418743766952	0.496651811271372	0.652824796034592	0.507626967505717	0.942986706514297
TCGA-LL-A73Y	1.30684931506849	0	0.135938419253099	0.385276183161447	0.215337556980524	0.871170630489453	0.678284055685652	0.101453618540194	0.973763208596708	0.99212916800447	0.96854378884874	0.930700534628536	0.909437915972363	0.0645761327442052	0.858294425270731	0.69083653061898	0.124945046736752	0.856407567250086	0.852767111062774	0.815153155841554	0.0493751444168603	0.328136798043721	0.308309960389015	0.215721909481372	0.116278593872372	0.979061664865497	0.0683752552198854	0.0978445402176313	0.877167070939579	0.915339943962824	0.979227613250961	0.337736676318434	0.807690552803329	0.252381092245444	0.0656512769128572	0.880443753467297	0.505296629052862	0.0829914307098237	0.897644211631628	0.177427791065565	0.746854649182291	0.03328792117996	0.863023363059599	0.137495996045797	0.568649292402854	0.0273594525021378	0.786456489829346	0.0167364652331974	0.98444779717511
TCGA-A1-A0SB	0.70958904109589	0	0.158874685216778	0.560656396765995	0.0155064674794244	0.930502427225337	0.417077685587429	0.0388669896012229	0.542755225679372	0.990729881955436	0.761351489136746	0.798490680007524	0.947537415827566	0.843089538623036	0.929114362762418	0.55552599442622	0.0486832150363266	0.923159308211515	0.812049546850855	0.924898183574408	0.803009379362467	0.383982214791188	0.0179610938123214	0.0471731964804014	0.0510171779574824	0.976617739825028	0.024772750093804	0.0166000853200476	0.868755638229279	0.770687839048352	0.983114161387644	0.870033317817935	0.706222177766288	0.517880727870984	0.0386782009472255	0.158223560580521	0.599801948748428	0.0198185231099761	0.818017581117084	0.0782124224531671	0.797810792191212	0.0109168027525717	0.868038676530695	0.0406878219151426	0.595237959173397	0.0192084522924608	0.820506334683905	0.0113456308871138	0.988452482677052
TCGA-A1-A0SK	2.64931506849315	1	0.0492767190132385	0.230434686333432	0.0210355359391552	0.877082132134669	0.966323052830737	0.0769990150500815	0.984792143644187	0.982767735803056	0.46978278016905	0.20767441396995	0.947549969305112	0.0246873792855673	0.93871430502329	0.438900672664506	0.505719141159135	0.925776566598455	0.948521056260599	0.167847989043123	0.812299767995388	0.84873765469198	0.509936382747761	0.0436007561452018	0.0907424317054664	0.884754339908587	0.935872036553316	0.0118461863286649	0.868694165309948	0.938905633846662	0.979021701060295	0.883721268544097	0.938023308639802	0.671205474480062	0.134693695838065	0.179323446521033	0.910784824590554	0.0191103099122985	0.458458096444676	0.0519571849545723	0.943122442915014	0.0149030414413176	0.932900201139152	0.0540969936296625	0.586820423487988	0.0796706072370933	0.510645150630919	0.00769940501704935	0.989476315895285
TCGA-E2-A1B6	2.37534246575342	0	0.065190688946184	0.503344855681035	0.0422440373823147	0.856056397557515	0.659398163177478	0.168813494653788	0.954598089745283	0.987861234406129	0.935971789194179	0.906195585378461	0.837451204127265	0.276462535356652	0.844362938230189	0.63387693277093	0.0663275124615318	0.882612562384215	0.943218602241222	0.898348114237473	0.240980851897742	0.538560468411853	0.224174044953892	0.0478988495133395	0.241731994099563	0.980011138941248	0.0750635313982694	0.0438583958872317	0.847299874607105	0.92171900695228	0.95323492724659	0.820305087856036	0.865633836209699	0.205578370343415	0.0814330063549612	0.950226062376109	0.853319570203716	0.0360151330427698	0.785252350129239	0.173433695453879	0.915823143424863	0.0231485916211936	0.916417123631336	0.101097648150712	0.75875528301796	0.0432215224893691	0.761686048485259	0.0728002451082512	0.962384822794513
TCGA-B6-A409	1.56986301369863	1	0.280428819835212	0.874853729329967	0.198695333478426	0.795912147012196	0.635712032108235	0.270733306375899	0.958767271840162	0.986846238577535	0.893889543627275	0.893475178150518	0.880318916421366	0.308380099130535	0.842159077285475	0.650991169273346	0.217939663003371	0.648124700938219	0.802425886859559	0.835019481214721	0.0719503300168119	0.511712825169643	0.372409570664227	0.174944834184291	0.226175326075454	0.981565603100924	0.468959163549803	0.206730194975127	0.71795028178812	0.853223925888738	0.960920257903664	0.521770728771766	0.736113414131311	0.313976856613674	0.302001583923581	0.76755919320295	0.599891099268222	0.12436715986838	0.803093939220955	0.573415348393786	0.719885542951514	0.0706628066170636	0.851663715413548	0.20509528749269	0.498564153580725	0.222871678151527	0.740660157104208	0.293280618459981	0.908499949031138
TCGA-AC-A8OQ	0.0931506849315069	0	0.0646774870345133	0.522776287903145	0.119666933020266	0.784532508886068	0.623198223385441	0.167898161280036	0.932922391792986	0.983434877743211	0.962050438019709	0.837025431046106	0.879845773884207	0.111423345392758	0.804127748143981	0.625764831439373	0.177873662673559	0.630265513226861	0.851672439619238	0.754403470603547	0.0702814926374478	0.45214401870226	0.438697786867032	0.147159538146634	0.141047765147383	0.952525491659362	0.125367808888456	0.0663682776379318	0.821051185509838	0.885584838388784	0.946596299853694	0.796417448392748	0.691543897002598	0.161896597989783	0.278077139031386	0.842901429948329	0.795695210420373	0.0569948495238342	0.60877676112877	0.315521063322543	0.781579215674875	0.100221537288749	0.789944696644124	0.149647105728914	0.566211163562951	0.205433998287131	0.604574548720921	0.284399799343436	0.980224397536398
TCGA-E9-A1NC	3.2958904109589	0	0.135162083178943	0.329679023698198	0.164811063609455	0.841180317880673	0.685820601864093	0.170435162178495	0.96774319430833	0.991454619436652	0.981080199066379	0.94140250607082	0.909657313974315	0.118399962564754	0.873503088695522	0.639051130263245	0.13158068925774	0.590142166815398	0.854762381152413	0.786547427620243	0.42007805723448	0.383809930378313	0.0736071512127489	0.171151981445102	0.180600979413503	0.976614316076918	0.0845437675089517	0.0306970739151708	0.856466433010783	0.88482157601813	0.972068865978308	0.756232540391733	0.82972035113847	0.198439477579679	0.147097918201482	0.881798397987937	0.740301823663753	0.0780801771867542	0.611180671550823	0.127347330852944	0.764713654345351	0.034763818497844	0.84744003754459	0.158191990463215	0.632158943738988	0.0301052000958343	0.746968229259836	0.0596713873976073	0.978737922545865
TCGA-B6-A402	5.84657534246575	0	0.166288983508403	0.570073639450073	0.125970387116612	0.888175960507844	0.683955925193253	0.0979277597847299	0.980288619671721	0.99153646806086	0.981439886781616	0.653871092004588	0.961149682911899	0.0183651034511661	0.918932140180864	0.76012206937491	0.155268283160413	0.740540204433375	0.863924265495416	0.825753151073499	0.0512037422861211	0.3013038595401	0.287263756250681	0.198039383243735	0.0749842602348214	0.970689410083394	0.0981144100103077	0.0189487916655237	0.870665910862771	0.919201918230038	0.985894775279752	0.601293309924822	0.928449886641993	0.242053284797401	0.0437704350331752	0.964757605592631	0.876941452273544	0.0824973054019533	0.946075253498909	0.480925936842567	0.802271139827106	0.0226715558054626	0.870994209853438	0.0714617049784228	0.537792184489679	0.0258612158103736	0.789284983801704	0.0135255706584961	0.98719024695419
TCGA-AO-A0JC	4.23835616438356	0	0.060221793924666	0.614968106500907	0.0286604324976824	0.914422497428042	0.816633992334743	0.0602059560424365	0.96929533742268	0.994444739875922	0.987603227407055	0.909247728013608	0.968243075918758	0.0252489937300367	0.955241205475561	0.716440982424125	0.0354438020476649	0.946291986346582	0.922399158916554	0.936459990415066	0.0733033872641622	0.652474738143622	0.17385837729584	0.0726454481812086	0.140028513520509	0.938078768105119	0.0761407940475468	0.0115050895377317	0.844839482088846	0.955790328199538	0.991058132881505	0.874122130261605	0.846489879353681	0.170003360885344	0.171085168579262	0.983705668217764	0.877711855571055	0.0129449264789166	0.969243903495466	0.526120149557539	0.91113647773675	0.027894483617108	0.9202751534682	0.0726019927533349	0.555107676248042	0.0437215489037035	0.937440518960906	0.202324865945489	0.989459261309367
TCGA-AR-A5QQ	0.882191780821918	1	0.153804299976212	0.567836240282475	0.141391187319213	0.82090691651084	0.659941474161277	0.123082264793301	0.797503496739633	0.989886694343918	0.956064416207832	0.711572435067556	0.899050185402401	0.17184963658008	0.858336208309488	0.613436294328672	0.199053861939426	0.775635622123905	0.882708222806521	0.872330613218048	0.189468871276198	0.643627969138763	0.3646010709812	0.0999353874793222	0.103823289661479	0.982921668969053	0.171082275288494	0.0979419070866933	0.743953993717627	0.894443854871351	0.97764537993947	0.66815007523624	0.781235720334369	0.208887452668019	0.413478614768049	0.891338588660801	0.872682501161762	0.0665531811622012	0.804733551176487	0.443828910823716	0.802567120230909	0.0482088231210382	0.862433412524043	0.102531835234629	0.33288542350362	0.386734971022467	0.852047236379403	0.416797101077215	0.843211899043529
TCGA-C8-A8HR	1.11780821917808	0	0.211068069654737	0.846749063654531	0.262229482594355	0.846055803165108	0.565370079891254	0.22973674498718	0.947179200937082	0.986083141216242	0.839735295215117	0.67787253657334	0.909604776933778	0.246739495296827	0.824203274051049	0.590166990987653	0.243432099876537	0.927298583385111	0.715819607224716	0.806700158792735	0.058666784322605	0.713455829875241	0.298613025325333	0.287975121135014	0.321221934424355	0.932365127535396	0.307188512326643	0.125710472005007	0.712936331682064	0.871425773691878	0.977042523020558	0.532465338410521	0.773244817774776	0.202172770681452	0.183026985124776	0.761485293932788	0.757191917785949	0.136118807520866	0.559633493925464	0.394759789113706	0.705424967258296	0.0681651360424433	0.821585401202225	0.222636148449198	0.320273471720107	0.0496991438957483	0.740313357853972	0.317714839760975	0.986576751513717
TCGA-E9-A1NE	2.98082191780822	0	0.163516770990542	0.694093823089363	0.108138722442297	0.802005860253058	0.535417298096271	0.127972712598519	0.884948709227187	0.953100459559648	0.807255152024067	0.934846140171314	0.893514014422061	0.211306264925419	0.878180150220176	0.625128326735726	0.0971735476316655	0.934822899426555	0.769516123714133	0.811643986280049	0.219138541027795	0.661691339358619	0.371607057862586	0.103989381817788	0.275508526854704	0.940697741241614	0.0940303586386247	0.0670425866381313	0.7593180359235	0.904510131250419	0.970822432523414	0.720536221326828	0.743968413882344	0.196124982887805	0.357813032707844	0.833785641151298	0.860279198069398	0.0493073946826092	0.716342380986346	0.502787395843294	0.830627467074088	0.145084495542499	0.851568269581391	0.104554899880854	0.507416548859166	0.262862796246941	0.787068265510323	0.316853985098568	0.967092354196503
TCGA-EW-A2FV	2.15890410958904	0	0.199092443699516	0.565183592829287	0.176823218321422	0.84119801542206	0.557290178859269	0.167876617924253	0.944418787888922	0.989789305503514	0.777798713586316	0.88813955647474	0.89514829559361	0.16788949837932	0.838827051535006	0.650720116909598	0.0992342603559387	0.920968641415685	0.85556058371385	0.839777436506241	0.0624766531412112	0.768892556054745	0.295684678437533	0.156577776426336	0.237971761986627	0.947563187382549	0.114047945856775	0.106508392097624	0.800281742935441	0.917854608626553	0.963723068034997	0.681594712022361	0.81865620021459	0.305389030842911	0.526088470376365	0.776826853356166	0.841238781073395	0.0680683758914938	0.434761152806257	0.19251997625458	0.80063875569002	0.0746161298093656	0.898387133196354	0.134137424872986	0.644361535463579	0.498618435503239	0.74650971257523	0.480975388054838	0.983989544271126
TCGA-B6-A0RE	21.3068493150685	0	0.0853847972407999	0.412345760102277	0.125591504654186	0.886656941723336	0.722213706785544	0.158297014476878	0.977027776207312	0.994572624978912	0.975586539513531	0.901448270768782	0.922757447313202	0.0247119771569958	0.891638280802325	0.787742931634252	0.105801537820013	0.445760175253109	0.756406164906591	0.949052997632173	0.612705815514997	0.629899010827172	0.0604312555987649	0.129017753638089	0.158311816480012	0.984526562338392	0.173988132706667	0.0686994062252928	0.856748667553399	0.877093081112681	0.976650626527804	0.733276927098593	0.904829092721855	0.236575595201701	0.198686543346061	0.90406109607714	0.765958761850897	0.0308310468525731	0.944732619306088	0.135032240863018	0.842128837264899	0.0170412248578674	0.947269036151403	0.119500628416947	0.393637170323122	0.113110533335927	0.793131810575467	0.216153177881275	0.98637759155041
TCGA-E2-A1AZ	6.38082191780822	0	0.385949461308251	0.825311111341407	0.084263494754706	0.890540732051092	0.683892261484482	0.127043628874444	0.972807975020262	0.989907798255081	0.965382430455473	0.864563451339689	0.876247786507935	0.130863370328046	0.886986756745088	0.589020743605769	0.146098745314183	0.70586776648404	0.899775582069751	0.785641174828663	0.516329602919724	0.628685668094699	0.337261265122975	0.0837439392896561	0.27469748015075	0.982533350874632	0.0571352450050904	0.0275353159616607	0.890799040759586	0.907606174660288	0.971786342269498	0.851095388386147	0.866190790503025	0.088324693290445	0.0873581360016064	0.918746563632169	0.752984393635685	0.0446745035023364	0.922851327437623	0.665002526539093	0.842577718154654	0.0231087612666085	0.905724502343342	0.102642895912324	0.668078927208618	0.0348768766348773	0.827688032868129	0.0996817302404327	0.990302248433793
TCGA-E9-A22G	3.39452054794521	0	0.120103459227498	0.145245674423763	0.0256682351940569	0.936707673664649	0.882349019348617	0.121729882369999	0.96564299268229	0.993078667152341	0.981807464289574	0.473823567929526	0.953819094263298	0.0303799397758842	0.94368150047622	0.881601027939585	0.190892538106536	0.788935088761367	0.94172087591597	0.952590017638844	0.886120752482457	0.209689184722335	0.00847763678061382	0.119616476349335	0.125910377724492	0.982028763673422	0.118922311050451	0.0405399915253964	0.917926040774673	0.961395998004596	0.969931506698459	0.301746226954165	0.964329880652666	0	0.536558542245014	0.976170567739399	0.893881564201482	0.0244461416882388	0.937627954240462	0.0457908040485592	0.955956434728579	0.0145590593676342	0.91784043337022	0.155800524743628	0.864237692682915	0.26649333236222	0.93543820866516	0.00698284713852492	0.982740476578317
TCGA-GI-A2C9	9.15616438356164	0	0.203612625235491	0.411900712231709	0.153604630466967	0.88671293086458	0.727532734394002	0.0461915066680028	0.979810146564976	0.991200598137243	0.968345917726841	0.894543894070534	0.942302882446091	0.0461465182864324	0.918895683551197	0.767285039084739	0.0655174813779805	0.785491307016742	0.83768340050419	0.863682213105198	0.506831468127964	0.696076136795277	0.453719898615019	0.0749741789829415	0.0466011871391026	0.969874028842823	0.0437320329180205	0.0207558369019431	0.904292069766791	0.848512027598844	0.982829422062275	0.847974831349933	0.931727052147011	0.223853841755605	0.0568329907614081	0.92717222579037	0.837160649835362	0.0280830113031011	0.929154689539163	0.492061106603012	0.789401149664626	0.018020112837071	0.914954845591971	0.0321889390216256	0.442894511910543	0.0568533501665432	0.908460592498548	0.609972951135316	0.986142802115551
TCGA-AR-A1AI	9.03013698630137	0	0.0628231026090341	0.263638636628537	0.0359313433653271	0.891306803249726	0.797511965403867	0.0887116820160632	0.975755705370012	0.992044048271316	0.978155788070606	0.932739650264291	0.939379861220261	0.127073278509421	0.910364991364477	0.745308791778682	0.0584242039548714	0.813966399675232	0.739640051512889	0.896561245589336	0.441593815450051	0.333973884538784	0.137742750499805	0.0762781021247382	0.0718098014224832	0.987845683502223	0.0371040000499856	0.014572008262298	0.764268788402032	0.917437937823625	0.976273737213726	0.895518394733029	0.864390856700816	0.0810610884394625	0.142586248599232	0.981209683871996	0.815641207034128	0.0170678327066147	0.920553901487304	0.0799723826619077	0.910765276984372	0.0171979217347535	0.949503281666266	0.103903454509302	0.548612322560983	0.0384734214775512	0.931050579679647	0.0449031491915135	0.991864018783396
TCGA-A2-A0SX	4.2027397260274	0	0.0564347776479462	0.341282121959143	0.0867553139665692	0.879631016478742	0.774148118139798	0.0894445851432717	0.973632553677677	0.99214065642306	0.981531490672052	0.753061832322194	0.942238069800352	0.0388326540367489	0.886856974446742	0.710966905446948	0.078349503090363	0.807816831421163	0.92179255185418	0.914850705376765	0.209141372844595	0.431477280694559	0.0390676201561791	0.121439742842425	0.0803319774116812	0.97746260101555	0.0778784677300986	0.0140607893790919	0.912338593969349	0.907732419557041	0.978068414047871	0.784378071736549	0.875943928605989	0.201859122797553	0.0778944486047195	0.971522773137215	0.887282806359258	0.0241500388698317	0.954160474974814	0.10622672232637	0.86313370045239	0.0128239294968201	0.886311068319436	0.0559494753417855	0.655296288822005	0.0294166363504358	0.906262331629352	0.0149345809029635	0.988778089874395
TCGA-A7-A26F	2.02191780821918	0	0.197578119587541	0.805189056733145	0.209973190776885	0.890469447130654	0.644712737089271	0.188102893482142	0.964555270834451	0.991483449794151	0.97746792892222	0.715636394999691	0.927963243519984	0.0585104654616592	0.832270828729245	0.645810629970811	0.252270434661835	0.879390204571045	0.926068746099212	0.741718528017509	0.487020679619703	0.598827814292173	0.443463106718307	0.225211817727303	0.179102100430758	0.973965974769498	0.123517543882962	0.0711267239404154	0.890998916271468	0.895587781814899	0.969871817305189	0.916587616401437	0.901113672420032	0.160948678392873	0.609728884834215	0.847940246234742	0.87131089790582	0.126051035467652	0.885693213988234	0.505159112755921	0.754538778770268	0.0547794202665498	0.870921812341965	0.171646633145917	0.386703679350276	0.612786417996365	0.752001224611798	0.42204411887658	0.962897164055038
TCGA-EW-A1PH	1.66301369863014	0	0.0429648686784362	0.270551418238402	0.0290610151872604	0.914401132386913	0.871298124714168	0.040622675506989	0.984547820261523	0.992915478657254	0.98047604317982	0.476872134406731	0.959007403054374	0.0511857154596752	0.890358269307679	0.769294931465981	0.0528844364635978	0.189307332893293	0.906595412342886	0.926060168454511	0.702797880866031	0.635487170892179	0.858864593316038	0.051974147732758	0.0512682645491156	0.987348408479957	0.816738461440351	0.0147617725966387	0.9014574126566	0.907379188976322	0.98788998534359	0.801950352539665	0.894272127595622	0.0530773538296168	0.886870618308116	0.981012326749622	0.86852791699251	0.0220198214954161	0.869583740498711	0.355562169227054	0.863566821792704	0.016224748647949	0.907929721995734	0.0389865109681371	0.548503006303546	0.918838928110915	0.921761998329336	0.0110392186555748	0.987580824666329
TCGA-A2-A3XY	2.99452054794521	1	0.16302926525653	0.529340398254522	0.196653868160302	0.878878346174613	0.669766495761502	0.230790351290895	0.97614288706221	0.989988034042271	0.971922272674714	0.839675092454543	0.833276625291404	0.417966450655965	0.847952242337208	0.605823649321914	0.241098911387142	0.723068597017765	0.918272328195112	0.846222542893504	0.0555092952227933	0.591063058775653	0.761438491399158	0.124358728361041	0.158913404084775	0.976109226608862	0.158810395252719	0.048484565974171	0.844215345779884	0.868351805302176	0.977674946593064	0.680245142961654	0.838973088217677	0.42472070512125	0.132609541263209	0.806595382781247	0.83981021223785	0.296681153307645	0.862964013929856	0.37584507743341	0.697201925722398	0.0461153571605352	0.773730141567382	0.185487753366214	0.420092860739968	0.0531607467292568	0.756801322900894	0.348408495319423	0.988797025744962
TCGA-A2-A3XX	3.94246575342466	1	0.349055844589144	0.81695860920803	0.0875123554436275	0.88361594855046	0.717497624182007	0.067801659186972	0.979735739946723	0.992059840365346	0.968602987470334	0.658183398734054	0.918754739001648	0.0725548961338747	0.926107638719625	0.627903135391703	0.148608486555293	0.64904263870435	0.910433907897281	0.880567367317998	0.0479980227452282	0.499876176935881	0.339604213335567	0.145163670403726	0.215022591364005	0.982098574672335	0.141589296384156	0.0421905318289438	0.868321577573623	0.893975405063703	0.983955173410766	0.847320001762152	0.906315079905884	0.191683707678607	0.067804119307782	0.865739552099211	0.846709770706281	0.0422368314580151	0.911224110246665	0.818020655479161	0.84191693132728	0.0255686916816631	0.889686532196715	0.0865195301286735	0.682024786491909	0.034085936024917	0.863727841143024	0.0202564380107657	0.988878419375433
TCGA-PL-A8LZ	0.827397260273973	0	0.138076959378436	0.589412085768028	0.187043678666232	0.848126950171663	0.581270781965762	0.102453512236823	0.971722062561258	0.991439418855624	0.977335425843521	0.933405205507851	0.907176878362538	0.032603242421615	0.83759244415703	0.58991927983142	0.143838590778176	0.900638327204101	0.878467922755999	0.917921465396387	0.121110514344178	0.463932895322959	0.289651078369317	0.138736246434453	0.112509828844176	0.94419305355097	0.176378811553185	0.0269728484307139	0.874271517620543	0.867259207598273	0.965380342969509	0.58060670821555	0.881077376783869	0.446714488992979	0.0939436715848873	0.716505123880507	0.77331740566964	0.148756619731704	0.791218852964422	0.271511163908453	0.759793954113298	0.0210533559083033	0.797914809208378	0.0965218040429729	0.528754368765753	0.0398935044518262	0.735495631558141	0.0644570484218274	0.986823813521458
TCGA-A2-A1G1	1.6	0	0.264154185108735	0.735847995012636	0.239346951466114	0.668020618566074	0.718286467954631	0.097834887377502	0.965921916265451	0.993004342298941	0.980978936434896	0.944836794808318	0.915922038901803	0.0526385385154998	0.857840433412439	0.608990188996373	0.161915466690497	0.544856091745772	0.844312861716623	0.762919782086761	0.508381541450463	0.464750869221465	0.57520477936753	0.168480670013858	0.112764676473388	0.986892010469705	0.102423611385165	0.0193081231410511	0.564348184881707	0.900235838097454	0.981198988390593	0.831368301704007	0.840101026984828	0.0550432293378884	0.582101866532863	0.975271634899063	0.66046378223897	0.372999356185464	0.583633988814231	0.140240235870372	0.809967798295772	0.0272216496973254	0.848024008730118	0.121143521654334	0.266944558943185	0.609038877934408	0.812534402650441	0.482330919757712	0.98897711023014
TCGA-B6-A3ZX	3.15616438356164	1	0.0774656761228712	0.643383333408973	0.0881446175966158	0.902045144594865	0.723976301513712	0.0773954527415367	0.970483336651934	0.993007710473218	0.984420179616745	0.935915734846705	0.959573950850098	0.0879117576249161	0.927090850323661	0.608638290520263	0.093725420396768	0.812056961602188	0.946266412649436	0.89815970798656	0.0561324952945167	0.543300782955598	0.360096303133279	0.066405819776036	0.16210142215953	0.982428450006665	0.0841242760567123	0.0158901862204309	0.91018725986145	0.90475685292431	0.988314302277977	0.626873708574543	0.836657996496613	0.431865330801956	0.175519268342397	0.945672813487624	0.885957247973682	0.0322661953689818	0.861301171029757	0.4386043594353	0.860986445180954	0.0176594537829604	0.902358178631357	0.0679487377916966	0.686364384062743	0.0394319507009154	0.870573875348308	0.102816046950458	0.979219333088077
TCGA-AR-A0TU	1.94246575342466	0	0.106080337927172	0.17107841035115	0.0246537501190461	0.887578590702779	0.82393813936452	0.0511937103617036	0.973472958933168	0.994042792683235	0.982241041441125	0.911749829979766	0.948097578080196	0.0302192659014404	0.934866694309808	0.7864722244993	0.0307882318786714	0.431710240167914	0.948568210833829	0.928492200843716	0.676555017544665	0.379871494054697	0.498063200785041	0.0730073350409738	0.0604290001806054	0.983344185293809	0.0666057827269409	0.0144024115546591	0.873323222095346	0.931426505941763	0.989835968184813	0.796712445581834	0.886704940654331	0.15206799006936	0.0869912625762353	0.977538084855871	0.843858078366505	0.0166915026629525	0.966657230731234	0.331897344005261	0.932067459182752	0.0156276785650051	0.945677736997469	0.0445909539737048	0.744198771974886	0.06644945710251	0.944873309120029	0.624455533718312	0.990449793028528
TCGA-E9-A1N9	3.01643835616438	0	0.157325897250585	0.84356216225057	0.601583613636025	0.888989923305973	0.719580405595528	0.210164705258489	0.978876816545177	0.983942488979935	0.939230406145832	0.512721270175367	0.910598935794941	0.187361946182591	0.898361444310737	0.810781474865835	0.120746143606112	0.905771007067001	0.877094495589332	0.880658571097135	0.539113622072548	0.798393534603743	0.62960029141478	0.154452246873769	0.375990520864874	0.975225917324607	0.0730341235168521	0.0672576523180973	0.870921284518278	0.908162169433954	0.975430013906017	0.696397901024655	0.886284663299027	0.582371401304609	0.115592898144873	0.896203258557341	0.788695865461324	0.058457530809491	0.827445797853606	0.723925940164335	0.829623769757512	0.0471141138750778	0.905564017943025	0.12587650645212	0.522435777186228	0.0386453073124229	0.820724282308459	0.0294729466111604	0.985408971248322
TCGA-BH-A208	4.81917808219178	1	0.268195707503096	0.773513476860201	0.320346746226497	0.616551103547987	0.507552128077049	0.325487669443856	0.889452715781323	0.989739594396846	0.890866966942907	0.261740502971668	0.81840066277971	0.192131811139084	0.684196403479671	0.555700545190597	0.303131197688253	0.610451404353068	0.728315335198049	0.607617445338174	0.37738112001577	0.743693516904666	0.479323907904866	0.248638358237123	0.293942786685882	0.919475535470177	0.251471880406992	0.198078380464349	0.375385698923079	0.562614617763284	0.874395043329591	0.540235986210775	0.733883899069724	0.111602301562278	0.149403780369508	0.572607278135688	0.340961918332831	0.201793577653651	0.554473594535936	0.531833371717465	0.544933264551938	0.144176380866539	0.77730341692214	0.343507651442171	0.146120874373708	0.037285392737473	0.574483693505283	0.46864796456124	0.929595991165494
TCGA-EW-A1OW	1.9013698630137	0	0.07641484778656	0.216589235171622	0.0908656738209903	0.906957218175207	0.656194076828463	0.086928980122426	0.977574637431493	0.991419644244619	0.983454352715585	0.702930320137031	0.950553648044987	0.0292623115696433	0.853308039540352	0.716695537561032	0.117494715757332	0.514406966280595	0.882446524159516	0.847625390654575	0.656564164096837	0.5011259086926	0.0414771040899221	0.0822967193166757	0.0780686210413757	0.975848495507109	0.09849976493935	0.0159394358792678	0.884516997686869	0.78616166120682	0.976714398465692	0.618160425077072	0.840980867776501	0.0834775751674636	0.0606725244590196	0.952851672064988	0.900638586519709	0.0633453453239522	0.830819320395965	0.0898384537923624	0.815933289714674	0.0130260361797083	0.850826550426825	0.0986276412552546	0.41021055071652	0.0237710655039276	0.858405200119233	0.0144718745511264	0.982625265923438
TCGA-E9-A248	0.161643835616438	0	0.126544473905464	0.33521815219304	0.0541306219124794	0.898292308130492	0.751361794401976	0.148812411627236	0.983782429743734	0.987995177165096	0.93107769912318	0.802387053826165	0.951984366131229	0.203856705594973	0.917841454883939	0.751910861733301	0.0931956019195207	0.850396433146138	0.897410955687141	0.908130298135336	0.144615906642739	0.433701689331868	0.23139695451483	0.132412534662302	0.121988919941765	0.977024506060069	0.0741173123352573	0.0278644351795643	0.921944564443365	0.919125089594138	0.980160527516248	0.833781881680494	0.843561749708773	0.135464558578739	0.18438871391538	0.976705756564742	0.884545696331616	0.0375707644431638	0.914378106787438	0.339917897108462	0.880774957436023	0.0379403489174282	0.714751598981749	0.149649979830906	0.537080056047482	0.0388785659125365	0.919189857822352	0.0529803635556095	0.989099298434387
TCGA-BH-A0B3	3.2958904109589	0	0.114317576569925	0.282597236627811	0.168242651662815	0.874266067731449	0.729143080134969	0.201874136762573	0.975604652202124	0.99480775552287	0.985464038875036	0.816599676874676	0.910611364573987	0.0398505609146892	0.864771916617449	0.735316959103399	0.143078141040353	0.760206916973727	0.899191588991947	0.877229125665062	0.505171470166051	0.493884908178064	0.190871723579694	0.117306219047999	0.159451419050893	0.983057952541569	0.121479779428253	0.124968336134162	0.877823633459482	0.891881710060641	0.966290859916885	0.733264729676137	0.888763652850002	0.125603407749266	0.167933915755636	0.945278295546203	0.899924080514314	0.0771809976933562	0.873465673798505	0.203658969761634	0.827105701980838	0.0246256648956947	0.901064981172205	0.143370804653651	0.459847768042774	0.0693484051085016	0.823198701170132	0.0209018284086947	0.988431087629594
TCGA-OL-A6VO	2.35068493150685	0	0.230498550275559	0.830680997949162	0.0916548692995176	0.631492913731089	0.791814980212089	0.109689176661633	0.973349878709018	0.991318088691167	0.982895009074726	0.558217877279013	0.936667696198764	0.0302448713149211	0.85111089041189	0.709382710742118	0.0703371645448423	0.717684472058515	0.889460050162873	0.858413536764564	0.478639326017682	0.297258378319214	0.635414057806101	0.0850637774690079	0.107511189321289	0.974180163905123	0.0985296508770476	0.02408149338409	0.527985238283026	0.912146273585786	0.97634890436121	0.693841811477472	0.897626673131087	0.114801809832079	0.692749848673472	0.897572712539452	0.831750982011035	0.0356891682305123	0.495771108206552	0.424861882794493	0.828630941166727	0.0244398578227266	0.888420264008104	0.0726189769303047	0.570279354596261	0.796488217398196	0.861179290433116	0.0149689378372397	0.990015780191787
TCGA-LL-A6FR	1.33972602739726	0	0.152184741409596	0.666858659482816	0.392351751792383	0.850851534081396	0.576479946755466	0.280759373843447	0.969321140526127	0.992541902573479	0.96214366148358	0.614168150493989	0.922503807697517	0.0153092330560026	0.784604631202178	0.711961479938631	0.194894528638427	0.289004246401625	0.756984156072163	0.801772379195987	0.207161575124226	0.467711572787149	0.244900765057778	0.350715721427496	0.29502051936748	0.954977533875881	0.264346517005728	0.287462793210433	0.757602915261945	0.824407566878662	0.963680195321607	0.4228938634439	0.791012936359393	0.266190290516298	0.282481999669062	0.817353243475805	0.767358439939843	0.230317044395672	0.911491263706401	0.522871262661424	0.653063620932687	0.0249967407385484	0.798814706302514	0.230932774878638	0.354261328073384	0.392859883022275	0.65604407383267	0.0297082279906116	0.98263211056052
TCGA-OL-A5D7	4.87671232876712	0	0.0999559432145824	0.237264893122684	0.069222786138757	0.906115720936891	0.800619614629141	0.0674728798532898	0.979298927567484	0.990461392107555	0.97368860709405	0.951620880546613	0.948645536857305	0.0956608750385473	0.918610557054682	0.748961815589237	0.0600420887197202	0.798815657104471	0.913154954921057	0.947988273872623	0.0718642063519116	0.698461355368123	0.677417524200505	0.0406200651100707	0.107181638795697	0.983913271937986	0.0550844351322125	0.0223408099223741	0.942911502101358	0.938033868497682	0.983392921955937	0.85791393208185	0.879805762676077	0.295867634067088	0.741614897240354	0.978152803443539	0.928852977634983	0.0204895623517214	0.966513277806759	0.175223301069787	0.921065967289878	0.0299494450296097	0.94416480022356	0.0622873417819098	0.788104057147007	0.770863982741429	0.953541695969586	0.571546679401204	0.988072991296801
TCGA-E9-A3QA	2.51506849315069	0	0.0773685340594914	0.471006413103201	0.0962930046862471	0.881658263223682	0.706591071734645	0.153584487491248	0.971544780586503	0.988657708749196	0.968128987282219	0.934950884513572	0.921448830333188	0.207915994160746	0.884078124071455	0.663681274008426	0.0940524107840624	0.62764231967036	0.929185657634609	0.862159305071321	0.123188889383174	0.46244870102031	0.116100092185469	0.0739593015524488	0.164919086649702	0.943557199124504	0.073434990773061	0.032297665692549	0.900523229890072	0.929320048611457	0.973705567326295	0.773875166622628	0.839814386041327	0.0853955215785839	0.129222128763447	0.941112700452939	0.892149576445873	0.0263636541801396	0.900184400069849	0.338663859715944	0.843735785673914	0.0624767690382539	0.887584857841694	0.143334593852341	0.542961185412824	0.0435941387592828	0.841985409817863	0.0613392806689707	0.899030887005669
TCGA-OL-A5RY	2.06027397260274	0	0.130888395236581	0.680069530489682	0.197371899389579	0.789414044820872	0.599377760670546	0.207568237784078	0.941476652784866	0.991150902324497	0.921039841932809	0.861785057512679	0.883303637105244	0.139936385253203	0.805881591859946	0.581768104101851	0.142414462635091	0.877191742417828	0.855457641810266	0.818743017737192	0.215638337134954	0.584889758887669	0.231301982347702	0.136824015597114	0.186593164551133	0.97345599018858	0.128263692687876	0.0606781450628244	0.807127414260452	0.890184641182022	0.971287381884788	0.695101219342774	0.814694059747459	0.440567065496231	0.278152597762924	0.809553799836098	0.888366842922647	0.0630616651251977	0.614760573696669	0.342762837326232	0.781873520499373	0.0460135790724183	0.872385922693382	0.156441957633642	0.504031827651721	0.16060832210558	0.761978338532975	0.113534650428569	0.972048025574288
TCGA-BH-A5IZ	1.55342465753425	0	0.208170108101034	0.871645952450875	0.184044514960718	0.904811282877751	0.733662587733762	0.153522770896934	0.972626832396215	0.992056317147239	0.977538580639664	0.884555625283038	0.949336395110334	0.0820799509111272	0.880322690619678	0.685563135009186	0.146725382307854	0.891984053377992	0.874666084691016	0.892413723853797	0.566510565406439	0.576778220004414	0.477615339793307	0.153596237557258	0.0700572339383138	0.976859886896501	0.0971972943562302	0.0205147308949796	0.908088154412657	0.889672760199256	0.98316003056365	0.795753060573832	0.883146713244445	0.108794010978569	0.67314930098598	0.977684785218319	0.844859574469919	0.05073783439908	0.93014099939994	0.601212579409706	0.836161382304882	0.0366503685161841	0.910511290441818	0.125131923638963	0.280508003783745	0.748992039000291	0.871954813782871	0.510037397972854	0.984728080410406
TCGA-D8-A1JM	1.61643835616438	0	0.296360682938174	0.103361233792875	0.0233931045028253	0.885631364224183	0.906071510288325	0.0478261347870388	0.982824916010131	0.99304899225557	0.972228681730779	0.968530953455097	0.92025961821548	0.0276451265325576	0.922851174929502	0.840045614259079	0.0495056799786024	0.907739944939246	0.880744123023305	0.913725485599817	0.74150429257672	0.759043758935406	0.686279832396556	0.0694870968449583	0.0429069991907833	0.989137519239556	0.051765101676454	0.017735250445123	0.364457906124324	0.940357801470414	0.984307138870295	0.891308896368287	0.904215415740408	0.457745087328835	0.791737410003346	0.986188855955973	0.918831782834323	0.0200091928734151	0.947531483434537	0.103706655403002	0.889977449919302	0.0152679847592242	0.922813614391995	0.0361210055077074	0.683003251304405	0.7904360482906	0.958828753816112	0.626540637854045	0.986816972371107
TCGA-AR-A0U0	5.44657534246575	0	0.0556787577114129	0.394345839208435	0.040155927953342	0.89267969045537	0.817954437538027	0.0707682348510517	0.973279703995096	0.993597252113755	0.986324194741632	0.862941789621377	0.947245782661826	0.572805247675627	0.937064633912471	0.805711234758781	0.0305269218450535	0.863444514459483	0.944234273483219	0.951697458611314	0.385365576207778	0.514722803985525	0.246800257646411	0.080331708573038	0.0818628450033034	0.989316361413783	0.0565339835065265	0.0129368800776894	0.869822428056825	0.885971802958058	0.987141541417155	0.878488305515546	0.907198850450313	0.168020876293755	0.586432714956411	0.982628743443408	0.685997735032356	0.0305600386347037	0.955719993663633	0.131903200931093	0.894095607129251	0.0134178235193234	0.89070483904319	0.056729108570751	0.538305232076683	0.677826771621942	0.947558551324744	0.53781634488159	0.991568576091304
TCGA-A2-A3XU	2.4986301369863	1	0.0454817526643475	0.0623644650777885	0.0347528646385628	0.62970896125257	0.883544780781703	0.0578052001889866	0.789073964655455	0.991946000705878	0.978288646330857	0.187242689334522	0.880330497073603	0.0740254447264865	0.928626780126966	0.241587110297997	0.0725392627730255	0.370315891623512	0.479705018704648	0.903660851393718	0.22034236786011	0.762709673849675	0.696588795163755	0.0533261167488162	0.0963587495357746	0.987300413934737	0.0605220644093607	0.0247552662412075	0.101849266730321	0.341553770935853	0.981153672971274	0.508312099451868	0.893668219956731	0.500606781974791	0.0383023394268387	0.690764376655369	0.49621973796043	0.0428433282102617	0.940974321367671	0.063760200764636	0.877571500071082	0.0146559704387263	0.927663869276808	0.058855714557732	0.0496593272269223	0.0322149615670034	0.45853008432515	0.613265707941952	0.98642052321076
TCGA-BH-A18V	4.26301369863014	1	0.425990443333749	0.751315156856656	0.511781926609875	0.928445985184918	0.587615259397788	0.0610684661953034	0.973690599954045	0.993408907588748	0.982839766398586	0.950501337274616	0.950596222865072	0.0278653958370734	0.945566672778512	0.703755253715115	0.0435873469599398	0.915550961705184	0.954680420874093	0.89752336460032	0.0846658548308111	0.422979502701518	0.480525421889544	0.308598739064818	0.232312835415464	0.981093543832279	0.0412611333214487	0.0151057778615666	0.910199916546429	0.947667562292077	0.988214323411576	0.810746955791993	0.905793511794202	0.171323324018399	0.120705556242446	0.979476813016927	0.915487931093786	0.0263524581408574	0.960985939394575	0.150956097535664	0.873126805230702	0.012215512402195	0.889631119304701	0.0400194893437881	0.640772967423911	0.0381509058345705	0.955397927114386	0.420386994349979	0.987841931310076
TCGA-AO-A0JB	4.22465753424658	0	0.084887547154424	0.279705165914846	0.0561914747272412	0.914554258286652	0.695527558957169	0.0736252731773789	0.946526458419797	0.993548570727465	0.905092737151147	0.426006267313814	0.932892991250753	0.235310843176448	0.935609149987275	0.747808832127388	0.0813647203771878	0.931839388463188	0.546754624115153	0.93187795894797	0.405190838132243	0.881179575900219	0.0766543442820067	0.0951992604346463	0.224035850509039	0.990020911177243	0.0592249757203555	0.032115108403572	0.868079373679168	0.910534181820938	0.986445781933757	0.82934120012014	0.838192218647936	0.161559819515863	0.0607831233116146	0.971032313367176	0.677741000413011	0.0278231332429887	0.268586037220163	0.0836085643095725	0.903257536649839	0.0190967449488961	0.830189286955432	0.0556540022196541	0.152373637248637	0.0385643214005464	0.789232993889918	0.0350329196364021	0.952652222792858
TCGA-D8-A1JL	1.67397260273973	0	0.0991610313789308	0.504397566267278	0.102816339576051	0.907013883646332	0.709021941460401	0.12444034822626	0.963645055279716	0.993477834945209	0.973573710273365	0.929925197612559	0.948391476411042	0.064136487630113	0.899944788499633	0.531185129320786	0.142335411346567	0.8975225656538	0.855427359710995	0.842914181696603	0.105161229944555	0.62390193307524	0.142482824167328	0.153144599070036	0.0690219016585236	0.953721484842649	0.0799430810055319	0.0159893175134521	0.930616033813957	0.896488760739637	0.985939241381594	0.789727044031048	0.87947797700518	0.0820106120366785	0.598367432607872	0.967366557374764	0.898671346545787	0.0301215950973935	0.958658623852779	0.145404004996897	0.829231334097871	0.0265917161915742	0.900345519091905	0.113219608650754	0.457403293531858	0.631031403082656	0.863467262646528	0.0117887432338833	0.988504326120356
TCGA-BH-A1F6	8.12328767123288	1	0.393061363952335	0.400903330449442	0.104775799892901	0.919846151315033	0.769095106436507	0.0978736089918587	0.964520500857166	0.991597809197479	0.982075345392638	0.968276014162317	0.932913104886373	0.0403111006879458	0.897851538441036	0.708689116378607	0.0899810798860358	0.680675353530201	0.897263441038282	0.862749245191817	0.113798649045872	0.678256780489446	0.30323120270923	0.147723029905264	0.124622755163733	0.982168665710792	0.322962192154236	0.0715962521923362	0.901220612400565	0.850704280424917	0.987198697875523	0.840476087032483	0.871068309885927	0.0957018709139912	0.616883730114607	0.675921264999496	0.868058079910019	0.038962888233232	0.915223675871082	0.419275528989195	0.857716609185646	0.0135609154169569	0.918409144089205	0.1016699371072	0.625112125384993	0.575539479572156	0.873739585556137	0.352462024763773	0.986043277119837
TCGA-EW-A1PB	1.66575342465753	0	0.198931796698217	0.451740221584551	0.0306392350621851	0.888395882179656	0.818865295659347	0.0440938697324951	0.970015740871684	0.991374204656641	0.981651880677589	0.959095420858165	0.97059521990527	0.0248718545263454	0.919245827374793	0.702592303483014	0.047333645105688	0.89092387227197	0.940295873063019	0.897087308699762	0.346064385345009	0.432402067551735	0.0235857783108925	0.20460644101566	0.080796906361699	0.98355699214672	0.0389058080694377	0.0166435560199682	0.925605839027228	0.92126189624015	0.988714602046219	0.897048392523964	0.910323250497416	0.207802174714245	0.266919587355414	0.977963755861323	0.94722012851864	0.0253375841261521	0.964607203085317	0.059328639682262	0.865721164114462	0.0126366871571658	0.92550466989065	0.0462033942278641	0.282612622454783	0.146756974839864	0.93614986257503	0.418723247169598	0.985159173926346
TCGA-BH-A6R9	0.438356164383562	0	0.504294410173017	0.648400242519963	0.584214423508409	0.848428818225339	0.481657121917668	0.243729256185107	0.932243680497638	0.991892013781858	0.963576025215267	0.599631686853064	0.835070545799604	0.37087894355071	0.815747112144594	0.702109926021304	0.497497986360385	0.936427532377165	0.723352066538271	0.709749617156669	0.267071235258941	0.520494479429456	0.116083484306282	0.661709398973974	0.226506324881113	0.908817354815148	0.493439085329202	0.36188576830486	0.570979362760962	0.686568337597517	0.968643809607623	0.695706154722968	0.777195367677847	0.315665122050541	0.22247759753996	0.943452112006651	0.772313709098853	0.123159799756744	0.906228259468756	0.787567884349884	0.651322616816766	0.0383373922537788	0.805267061089069	0.211529763237198	0.0663424876850768	0.192352063825537	0.759451581258202	0.299810567284211	0.986300111824836
TCGA-EW-A1P4	2.48493150684931	0	0.100726292984968	0.410255410787595	0.0501725163286189	0.902244127902992	0.708525864232725	0.084170001699531	0.960494697445879	0.99292962146402	0.974946574137584	0.931622545084218	0.852693513873395	0.0360544015668379	0.881140395103529	0.654615495195202	0.0702758126173713	0.895988579889571	0.847774536304024	0.767910748268947	0.429883563095488	0.533006403516687	0.0273048338472131	0.0891513265360521	0.0929807455416986	0.982876166805658	0.0422227994710785	0.0207127491445064	0.873931204327953	0.904053255278937	0.972593188730684	0.856990729672997	0.888275124866448	0.184175989161802	0.23326010336511	0.948241333209494	0.913778654025199	0.0236929802931065	0.952222638501071	0.106086600386182	0.845955321607552	0.015852284408595	0.942344986208341	0.0591462585067759	0.357847082834649	0.105302968509177	0.91929879066711	0.381974811249461	0.989188332957925
TCGA-A2-A4RX	2.03287671232877	0	0.166231254563248	0.553772771675312	0.190066142523648	0.844293072372484	0.675074812566776	0.168185430994473	0.963484901206943	0.989572293883944	0.955341113871722	0.929123664590593	0.900163134635131	0.54844314878033	0.862531474052904	0.657608202996017	0.161598987283865	0.870118919588858	0.829984266673806	0.825692399533763	0.244655077770035	0.638847000999639	0.398794442265012	0.254789996068133	0.122385225761775	0.977181467933674	0.122374213361703	0.0399563079553928	0.891399824697609	0.76108774017182	0.980703784484106	0.640141130159514	0.810627606581594	0.400002055842086	0.120700517637852	0.950678555387377	0.714197071209959	0.129379038873031	0.803391677642945	0.161284446883997	0.780508795120513	0.0590981810408246	0.827600173100043	0.158190512097422	0.448469721594801	0.0466529599958917	0.826671109872353	0.0564588651469831	0.981895193889622
TCGA-AO-A129	9.0027397260274	0	0.0900975539891751	0.507827934569456	0.120399777737236	0.880155663783985	0.778247638730123	0.133560534327798	0.976356283036141	0.992548925424044	0.981212882746114	0.79160425347732	0.955772119623812	0.0376614604932294	0.935966626794418	0.742543449214045	0.129145700161811	0.852276885747087	0.948844071456681	0.921028152826534	0.0479969120024005	0.426492985275224	0.0686445299807354	0.0896618568439963	0.158500145195627	0.987720531303639	0.0792955733630929	0.0730511230133258	0.85479875594252	0.931638257680652	0.982794007424454	0.879307869821549	0.904260320441005	0.1470083276832	0.0564759741826983	0.944753900505684	0.831202029522368	0.0372892655915565	0.90891257615615	0.582977254150445	0.91872734973819	0.0162710257361592	0.931670835817049	0.0927468275423744	0.622768209434489	0.031234482489814	0.859414791628383	0.0107065750050612	0.982515771200034
TCGA-EW-A1P8	0.654794520547945	1	0.0574384932933461	0.465286623738569	0.0697792463362693	0.911973288140208	0.769697655096482	0.0707629824348252	0.975346378623748	0.990516554130513	0.972363988737845	0.940256806262041	0.914746190625107	0.0438288388585511	0.867456137081089	0.459708809990625	0.0781527906019756	0.617628130124668	0.558683858201878	0.901594539073278	0.48880434731425	0.741405694926868	0.0215251529568799	0.0990556716028919	0.0863143909339444	0.979995761282485	0.0737668340070094	0.0221285247548551	0.872887523664828	0.815072653993594	0.984852898904478	0.829776322277819	0.908049432684489	0.162429348438111	0.0427908776393437	0.965139336447906	0.805376799753407	0.0608698073765098	0.940752252793329	0.0714746555457561	0.750741439477235	0.0173715281879578	0.886501507193287	0.0718796848082939	0.520266440168041	0.0182195735189954	0.875287152023524	0.0161433438588911	0.988599859598966
TCGA-AR-A2LR	4.77260273972603	0	0.137754450220227	0.291648043483544	0.106449863083447	0.933008727101434	0.773494834980752	0.0507694098609414	0.955763815752633	0.989270536723888	0.887755652104278	0.887241016730472	0.934493805129234	0.119665387298025	0.892918447417499	0.79904407789673	0.0682769511072597	0.924729174243353	0.909111882996283	0.896495505972787	0.0689209031501604	0.509557713604368	0.0150177437514961	0.0692573250121564	0.160543141199543	0.987488442594259	0.0606687725462402	0.02310878651922	0.917405886902287	0.859660544031597	0.971156150957179	0.888284403221454	0.896237420253782	0.770731416592779	0.0501621340619641	0.90065045644776	0.776972029323156	0.0302793484631476	0.35333299827534	0.183798470347243	0.862526593975531	0.0676705325016875	0.936035910666998	0.0475841154758015	0.795528079701583	0.0199877744326008	0.875547855270942	0.575665808807486	0.987029992143145
TCGA-D8-A27H	1.08767123287671	0	0.165531734888384	0.380547734313764	0.190509527908388	0.895996866867765	0.744486807494435	0.099876860622135	0.968732130116368	0.990311501718607	0.967364523948744	0.919796272249081	0.895813652415023	0.0911997939453749	0.882888857963752	0.771100500913506	0.156596227946448	0.749986005589259	0.831405351074942	0.821100191875316	0.676834700007203	0.418121144023587	0.45387891506339	0.218039269181749	0.1807608695444	0.96329704801109	0.120431052084889	0.032286352909355	0.898789256648734	0.878727430226293	0.92396366206815	0.780438955826728	0.887848641783336	0.113114759279035	0.149944915757067	0.872506873526785	0.750106582513632	0.0402947737398112	0.88826124341163	0.228661671974635	0.760490245186276	0.0246772130984641	0.868841249808355	0.0941865107926637	0.736925679578047	0.0642854355491606	0.75555809313288	0.574942330018464	0.894393692933624
TCGA-BH-A0B9	4.30684931506849	0	0.0719208283848435	0.236464015807436	0.0211507597219106	0.828116872520175	0.899425559220449	0.0398515042061516	0.971604990482833	0.994594356392185	0.978537924613094	0.688802550300981	0.959709988915796	0.0278507910394427	0.960390883509932	0.698553589242068	0.0604055500667904	0.906001355716988	0.958739115497453	0.940209537592283	0.51023595224014	0.381401967624214	0.0614821506144426	0.0764706168676923	0.101491513074868	0.991042534799822	0.0325314885883971	0.0147505173419366	0.650902561395416	0.853280962716477	0.990063208067193	0.926212903062898	0.922805308508386	0.139193531423271	0.108298611617103	0.886439527116839	0.732564630122117	0.0201241934606672	0.966207043370175	0.167161087011819	0.928855555851669	0.0153176942053251	0.92134723973336	0.0633950605154108	0.714606121333235	0.0487063345639605	0.708995032496442	0.568017807211424	0.985509825568494
TCGA-LD-A9QF	0.884931506849315	0	0.223573979872167	0.738512777056189	0.20808113312733	0.768599646285198	0.56099067388104	0.286956781021696	0.938383121026407	0.983488047736682	0.970620159696626	0.867200012131774	0.931447240585791	0.176572442696664	0.818785803510093	0.669159236577719	0.186561801914268	0.844732547255322	0.841069036321399	0.715837621563967	0.193601290290744	0.619858802557632	0.308340198711942	0.270286896157638	0.234205852311141	0.906713190610842	0.184543828844751	0.192186470741551	0.727933075137105	0.901353716913215	0.97840657050232	0.781987087578701	0.897974809492913	0.213002455092041	0.396440816896058	0.804955670914298	0.642537869920868	0.133049958005537	0.841760631378443	0.255499957910945	0.671731404655093	0.157955757153999	0.817466939189416	0.243116984064593	0.512370224587281	0.347138887285535	0.719531639766457	0.0897753231882606	0.983077995622212
TCGA-AQ-A54N	0.213698630136986	0	0.118373671409413	0.577197548048788	0.0178431517677997	0.858366530023863	0.921664628745851	0.0429015245016756	0.947741908533221	0.990877190908513	0.974930730188128	0.654326755211417	0.956478644990585	0.0346864983976439	0.961942429976274	0.727928769093288	0.0407469486172584	0.338630126103346	0.881450922081813	0.915647273548164	0.87431585169215	0.841266993188287	0.388998764108955	0.0396575057671839	0.0506925029221835	0.982878540804372	0.10035230400536	0.026435462876969	0.864972318160316	0.73695538994662	0.98683791616873	0.948596209490794	0.960655511631805	0.11392460998981	0.060853473236583	0.980593707429272	0.716399163512783	0.0219258523900597	0.975208298346658	0.112389578088687	0.91905529047934	0.0470796958101738	0.945059820005425	0.0403768732328149	0.428197613994099	0.0389815028856094	0.906338642286565	0.614319824458137	0.988064725939104
TCGA-B6-A1KF	8.46027397260274	0	0.0745112539205799	0.927813509397739	0.0604276212014422	0.932107205617525	0.7808090203412	0.0824707608182012	0.982591467378464	0.994292965812078	0.977381128989552	0.711340342913125	0.92345794274387	0.0248637109390134	0.907775494090311	0.760732072649355	0.0886088141126971	0.544291610638564	0.839162172081858	0.859637220324093	0.779483515173149	0.866708542122636	0.637032618486674	0.13663876803626	0.300965130838428	0.98827935656733	0.0524172087503377	0.0210477830738123	0.896728844891134	0.908467768758067	0.982593488390958	0.880978302744866	0.889204997894056	0.0865410196644225	0.341749644560565	0.943203710218464	0.87632864214821	0.0357088152316019	0.966427662505795	0.792963972194883	0.861132592084433	0.0145033522608267	0.869490093673809	0.0869759231473659	0.427107235523339	0.277856898270556	0.84491802029634	0.016324401222408	0.988436801283198
TCGA-A2-A4S1	2.24657534246575	0	0.265138022135139	0.892431535295271	0.519292276277854	0.74791200024153	0.730005003601243	0.196075570428644	0.66036317301316	0.993151726899871	0.974845165723505	0.761231167860906	0.8292244021289	0.0368938259111375	0.845304675126429	0.495834962965219	0.369136885274803	0.862277498625816	0.858797388648759	0.757398972065715	0.0819172871963891	0.730723994142469	0.513521320098313	0.117965927165656	0.13783287731266	0.978143616113123	0.150128442635608	0.0230992898234841	0.472086850177391	0.935505506532191	0.972821494186209	0.88759013204305	0.850557757296065	0.0808549165393858	0.583080069012317	0.908886449911627	0.734120431848554	0.0350149791044218	0.708018225705186	0.70537954263707	0.527192247569047	0.0375436765162632	0.768904719829473	0.215083090812779	0.0599773678073015	0.559517290660226	0.764955140665367	0.53235513083369	0.987771742282674
TCGA-AR-A1AY	2.81095890410959	0	0.216841548583748	0.113072432038944	0.091225577707205	0.860091634204409	0.734663632048834	0.129945726235592	0.977750799430461	0.992190667572929	0.977100423321648	0.958172373759501	0.917021400457385	0.0854549538888009	0.901242851930225	0.742618385935594	0.114906032602477	0.505777373450559	0.881830391552371	0.858974440704578	0.764255809607991	0.877829804083023	0.772652543968875	0.103747677643589	0.0966521297097369	0.98765840536363	0.0830499202315265	0.0446687885783113	0.356483771623833	0.839114019865766	0.981083086503612	0.80057314558055	0.93340316957908	0.259062646096402	0.0428600256746594	0.969892101737775	0.801248781759035	0.103571910735497	0.939644029330229	0.061534205793772	0.873617033220884	0.0199403780125193	0.92520002912795	0.0838804316968036	0.560684539830138	0.0181420244204269	0.885377543971203	0.626154516552251	0.989335742344101
TCGA-OL-A5S0	1.6986301369863	0	0.201094525427926	0.678619889694715	0.255972150245682	0.844833329244246	0.624074526490192	0.148542729550486	0.971313027600239	0.992373090109733	0.974221472242174	0.941812090929536	0.955002400382702	0.0439520626835354	0.838812177110525	0.653536297057101	0.159024017378743	0.527396801576844	0.840771109367049	0.790708456546258	0.402565279852187	0.576869938899236	0.0493588215745125	0.216155094271921	0.198316203908061	0.958624063986408	0.170633430718194	0.104689425560308	0.884887099124768	0.914352654040809	0.983438281658681	0.552010234264101	0.849330732813767	0.318255648626324	0.038266659101291	0.830564092322977	0.81275252305649	0.138873230450844	0.903123100019373	0.666985120940598	0.727517594813944	0.0468138166691501	0.811210435406544	0.147431636679661	0.45168328032182	0.0258978204232617	0.773750063108103	0.0146829567482366	0.983588852146425
TCGA-B6-A0RU	23.5753424657534	0	0.186736567138108	0.343700643136354	0.160649009983593	0.784005930718125	0.641466496401805	0.122852930321993	0.967546570432248	0.978016081478652	0.89031631484595	0.859801828931274	0.812931678716863	0.456846710670755	0.818775806299861	0.508486298421099	0.101990647050816	0.932981890124459	0.824405477317327	0.850026251509176	0.449410693773089	0.504757947831853	0.252652757922698	0.11172438008401	0.234971545325849	0.977373064307081	0.06231069101898	0.103220688822415	0.806278803691801	0.70523166076611	0.94757141440877	0.843550219587606	0.800073624668176	0.194334580219726	0.0947548191492669	0.791187580444687	0.756975477134485	0.0543405280797118	0.80932492816751	0.219619923987972	0.83184755137776	0.031259228459862	0.90311585687137	0.128828855863819	0.461129718637162	0.0394639546656265	0.796210727877016	0.0113617142943677	0.988751852492356
TCGA-A7-A4SE	1.76438356164384	0	0.186801183096005	0.592891380505052	0.173849979106746	0.83641303122849	0.594572866750689	0.142354694410321	0.953135868001156	0.990514398360131	0.959143881675225	0.823181403261221	0.902090648022662	0.05043060530306	0.818510014784045	0.720692646958158	0.1216084617733	0.79572575193768	0.85464947312636	0.74133443765214	0.472607422010294	0.534623291698316	0.350212082527625	0.137740828060755	0.237534262723097	0.971506950915573	0.112463590912418	0.0417879987781179	0.861724820950861	0.885602162743823	0.970055365896884	0.696780093222146	0.912287010816966	0.257039126490923	0.051301789215467	0.875501482391123	0.716832919339121	0.110497530430705	0.853733064150738	0.213309029938562	0.725075226878953	0.0567198774495545	0.848983316917719	0.166640264365176	0.554403061345918	0.0397502831904908	0.497828527935282	0.0168421426496006	0.987624321333222
TCGA-AC-A62X	1.14246575342466	0	0.20127488321855	0.0964604041356441	0.13921312730493	0.807236960723915	0.754796515841226	0.0997343595838283	0.972738377628698	0.993198712229759	0.984328821985999	0.921955129046445	0.976611783305242	0.0253844333211987	0.880615840644335	0.70210073488329	0.0967074839817644	0.653938986859335	0.486089608271077	0.886898337717084	0.869356244978117	0.80459130734614	0.864365434670278	0.0483887976775122	0.0434270263837647	0.986501573545343	0.0980580345095394	0.0473676598286914	0.779585540343565	0.841776739885775	0.988886926399787	0.802342893286666	0.936646841822178	0.103295335466626	0.506364627940902	0.926155255006221	0.681773487719135	0.0685293791572344	0.94835385940887	0.120759978459889	0.90433673374738	0.0181233599070764	0.8806456087441	0.0485233817110182	0.671500172980671	0.58883215814176	0.865683438625803	0.647200292383802	0.990583440670907
TCGA-E2-A14N	3.92876712328767	0	0.180318329591377	0.505768921728512	0.123654218491588	0.887221745952933	0.640374288433545	0.117822575534366	0.950868919953973	0.980055718086149	0.905945571050648	0.884315759056048	0.89223584641441	0.334081236898681	0.846478196231392	0.590946182247737	0.143905360394673	0.91566931625917	0.8661068038713	0.852717784400332	0.0886736709898688	0.555688085187581	0.408174942480669	0.182020034573794	0.264083614832763	0.972789746780979	0.127012967076662	0.0724359063743767	0.792237984595652	0.908341467938839	0.963830644178002	0.599121363926028	0.759561989298856	0.259707515768749	0.0771434824707642	0.932934575532477	0.876011765188587	0.0982059013102621	0.847268434163114	0.281349709781499	0.771417165548545	0.0285497285918857	0.858399123857149	0.10276918791114	0.338382691206452	0.0298703686920224	0.804718993776548	0.0183971751246845	0.986946588858308
TCGA-E2-A1II	2.80821917808219	0	0.112550398540046	0.260055444387237	0.0263680353152445	0.894448719396844	0.829134844090487	0.0744430433020406	0.977178447826967	0.991043947658315	0.978946266163924	0.942332605164163	0.956224394799964	0.0614182715477046	0.910933348725402	0.746535665411135	0.0520799846446169	0.92087011353718	0.921070204103674	0.919943762057836	0.382270112692692	0.426809493679297	0.388444819455506	0.0446931396696869	0.157131633869355	0.972811917359688	0.0649762695437541	0.0194275211675841	0.905190326883645	0.927609301717931	0.988497244884751	0.899003350422353	0.875081362869953	0.208664670707672	0.0760360903612768	0.964509961949545	0.912214225133538	0.0237093057307703	0.712441363311946	0.0783774292220746	0.897956454155913	0.0129302622747447	0.954807335123412	0.0670273011261612	0.558458485300524	0.0254606556338094	0.937925735852409	0.342038166456048	0.987781753614313
TCGA-AR-A2LH	1.68767123287671	1	0.201203925846162	0.701726216997358	0.124034970341097	0.830888075558927	0.593257783353701	0.156940003863174	0.925716287858781	0.98667163270774	0.804208840148445	0.81450464201121	0.865853140443288	0.292996661571148	0.858524974815566	0.593657460758305	0.104183009162283	0.89319476123626	0.835290122414295	0.846055855327497	0.220151655002491	0.602007165158537	0.226884999775328	0.185476272688848	0.220836182109644	0.937609216628426	0.0812618533711476	0.0229971458265665	0.723024042417251	0.900467261753162	0.928648404506673	0.643780445440435	0.768602397029051	0.373377328162721	0.202936083196359	0.867864617804395	0.849684034055271	0.0484864102251321	0.655553505385929	0.271269703268009	0.800423321584308	0.0588359721803112	0.911956795887569	0.115938794418176	0.561364038596516	0.151232443149662	0.782039481221073	0.369102749930166	0.985781922910405
TCGA-E9-A1ND	3.46849315068493	0	0.279384523063628	0.793384975935026	0.0772810608525233	0.922808056013538	0.802313797241261	0.0645129570854374	0.971822097681432	0.99237027570263	0.975233829973049	0.944028593199357	0.937917185919521	0.0678867225527393	0.932243587982406	0.683464994603133	0.195271796789153	0.817649353203511	0.915881415346993	0.895761997259751	0.398879949729196	0.379163620271577	0.310914979155707	0.087999095519577	0.0571555481814694	0.976153315603698	0.0601120268641681	0.0163820753140167	0.931202722633679	0.872577163713986	0.987176787739694	0.851335097435634	0.833010793932869	0.105804959202502	0.468715289186925	0.980930798225094	0.909764210342332	0.023951304028979	0.966854627957266	0.448949538053943	0.745031872465207	0.0172104201963283	0.912723533426509	0.0695176892550475	0.587527253647032	0.500041202139135	0.959783161416958	0.379134276668849	0.989070193628928
TCGA-LL-A8F5	1.63287671232877	0	0.138335557444105	0.205347111875644	0.0906314621010964	0.888341231224972	0.812222714007325	0.0810180889737304	0.977623082318032	0.990859979456488	0.968045444037549	0.924155614587848	0.888907255350349	0.0494841710196992	0.912516612978466	0.78362356176319	0.0592089416111078	0.879495696317856	0.89728691252013	0.931143948911906	0.371625255741685	0.313825615072529	0.414878524043457	0.0843326451383547	0.0439846776205021	0.980749773214055	0.0876694850449689	0.0216168594169924	0.879701939391811	0.917505455823361	0.975548632641366	0.558444862215257	0.838247805175825	0.232970328712923	0.167267905416041	0.975567328383167	0.846798560126679	0.0335219519433711	0.890877827945198	0.324491562100763	0.891553991269603	0.0175047334942812	0.917699180684642	0.0610062334321295	0.574861978261619	0.0455222149063646	0.896625928160926	0.0302491145198203	0.971848200010888
TCGA-A1-A0SO	2.33424657534247	0	0.0876987597290622	0.660219452811896	0.0198522202308659	0.883746331577164	0.918110999352095	0.0362710025417137	0.953035073356178	0.994155151930803	0.985669438580166	0.540144338721696	0.973968782072856	0.025709219343318	0.961905018261239	0.872121192573585	0.0245885395980141	0.94133780415531	0.947864156112505	0.956515301481133	0.850455203549707	0.178360011598098	0.0339205772098173	0.0694794570608182	0.22750310426226	0.988545448882426	0.218563160959738	0.019837908506626	0.873908346877719	0.931811323680091	0.990981274697477	0.909976724195933	0.939902880845667	0.209892750390689	0.428276537663576	0.757877856669058	0.879017138816317	0.0200187039677078	0.950395735471962	0.065689852149044	0.929974217060287	0.016479611274484	0.942478502473665	0.0341944734068543	0.766035917239768	0.504453444369481	0.977443403884133	0.00804197625964613	0.990541669788189
TCGA-E9-A1N8	2.84657534246575	0	0.0361544166065122	0.133801173875241	0.0539343137514404	0.560412821016961	0.862456561982765	0.0535902807751361	0.979803562718236	0.993683391957015	0.979337779434124	0.959574676907055	0.955796196097089	0.02612790127685	0.956513414804839	0.88392007472829	0.0597981655444417	0.808671995467847	0.895960612075929	0.880099306721847	0.601234977745404	0.805465768016503	0.636123974710469	0.0527138614550265	0.0751995460387603	0.983363942219126	0.0501718356417044	0.0173052714852547	0.176792094480696	0.91879486597186	0.983645868726623	0.913437426373278	0.848518493544077	0.427827928456568	0.0281350789381356	0.343082937439553	0.929437416996085	0.0239532042432252	0.974593881385166	0.0380507005423887	0.894770359455801	0.0104310853995845	0.929112098311038	0.0628778078569171	0.809098436471908	0.0193288311273741	0.888476050988829	0.0135192087802283	0.977679881876405
TCGA-GM-A2DF	5.9041095890411	0	0.196289770641361	0.428531430367986	0.126044903020479	0.887420539331661	0.683274264517732	0.154066124706178	0.967351339647698	0.992728537521259	0.982077417356697	0.941414300863014	0.931823563898949	0.171445055105493	0.865216358452922	0.672111235807514	0.159550606987793	0.734654489613921	0.83865443278202	0.893330477904331	0.302229976558581	0.411394839244469	0.20210204379914	0.125526363365847	0.185508383247365	0.977382363674053	0.0850701289639549	0.0517042635621935	0.900077859389582	0.835137946096598	0.97336165430356	0.740157682202826	0.847173673512328	0.289518239560687	0.392705376735458	0.8961424223445	0.916830347594555	0.0963671296752082	0.818824050060747	0.168270374996207	0.778475403060922	0.0592733125441075	0.866877828687201	0.122621204372849	0.514894799609909	0.305898852454192	0.810808472733695	0.117656790651841	0.990084128313396
TCGA-AC-A2QJ	1.22191780821918	1	0.297067834179803	0.483582804449113	0.380858204420864	0.772196997928026	0.475613493238889	0.590177207554364	0.534366986822585	0.992188294807674	0.984944971119759	0.887826362257656	0.747335575852978	0.465993963710189	0.556579939376795	0.395600490908226	0.456220263734089	0.518690822493816	0.844260246839184	0.7930060239672	0.107476407710841	0.624593937498051	0.144057762744377	0.329261707643907	0.184485229678694	0.983868527145559	0.49577673156813	0.352640360720415	0.392578506969905	0.866815421239362	0.835763453527039	0.892800318330712	0.424288138913771	0.069646631246916	0.0500746505879365	0.942895094815561	0.88676733849916	0.217228514887859	0.625930317602858	0.282067014640171	0.507792573809079	0.0103678161301374	0.464602016502151	0.606497307578935	0.0578950719458498	0.0211484851059022	0.633321122983298	0.548394661795005	0.989765209061144
TCGA-A7-A4SD	1.20821917808219	0	0.128033761013788	0.459400600932035	0.171341534825243	0.858268796445796	0.710669198499357	0.106756481991383	0.953505731507329	0.99158136259689	0.967372326628324	0.915910563212171	0.943709934053913	0.0568227513232967	0.88917142136083	0.644112165565936	0.152064322758715	0.625674190154471	0.802516039896448	0.833477114526525	0.0755581081957723	0.150849580348852	0.0527310170955332	0.214767168465965	0.0838302997933835	0.979404968719011	0.129939219139263	0.0191200175880309	0.861067559779392	0.711893235025951	0.97918091939806	0.770097188225955	0.803500181807113	0.11907366960896	0.0587307271274519	0.960226502322375	0.874632999896981	0.0828498530028739	0.5516868467487	0.1106066521813	0.80688758554715	0.0249029522300604	0.855306015474761	0.129992185798414	0.448155298267277	0.0277468567576214	0.793473653699956	0.0203378726053406	0.988159359059668
TCGA-E2-A573	2.90958904109589	0	0.112263536000853	0.386327275803217	0.121997888272659	0.887553956591486	0.717016780981903	0.149974002834758	0.970961383258146	0.991793832887593	0.979657044801172	0.925374519085602	0.95272518574859	0.0688157556130539	0.915731455611719	0.626844640372418	0.118271606967417	0.556367453161318	0.907779580089591	0.9111319219472	0.324996613002736	0.610435808658734	0.115708938222636	0.0994067400608898	0.0805695639857513	0.981653668720367	0.0844421538825858	0.0530722820624095	0.896466412622955	0.915410879890473	0.98748947925947	0.810081457743301	0.898784067508482	0.200134766149397	0.060754323143416	0.945502588292604	0.875215063953906	0.0510551003295961	0.901082395318144	0.146532987031802	0.843490400868912	0.0246652759903729	0.90567126313904	0.0752944128226793	0.610547724763625	0.0287302181892653	0.855167819082814	0.0171027534318296	0.972979712447873
TCGA-EW-A3U0	1.45753424657534	0	0.0676608793383909	0.312653201520061	0.0833022995901215	0.897697958055709	0.675234125502612	0.0755262304835836	0.964316482712947	0.991852721481707	0.981064861917134	0.886358362058704	0.954645134908148	0.140043277630358	0.914402264599451	0.6706448203969	0.101224692296362	0.783364424928941	0.914162759569862	0.919175329456737	0.29708183882695	0.369288198431941	0.530483540842801	0.0722963477962822	0.123010704058437	0.98020832855853	0.0744629922454441	0.0289305974573409	0.887659105178209	0.860072734825898	0.981593665171847	0.819303576628359	0.787294301063504	0.156467950259678	0.377100487838899	0.928909828604672	0.914878574178918	0.0407962459151963	0.534920724528287	0.266992957210978	0.840698722634551	0.0238812808147981	0.906808882622651	0.0790782819306917	0.545152080110644	0.291227153454014	0.870684206964176	0.462026786569982	0.97101365202133
TCGA-A7-A6VY	0.728767123287671	0	0.0841419875875564	0.229380926276641	0.210330620415043	0.866466423555737	0.648787770787878	0.172918322122437	0.923580251119739	0.99092124958751	0.96875643703972	0.886268231991684	0.914897403128766	0.0731295842298525	0.834100038543979	0.641551094855977	0.2017402010812	0.747042500640464	0.776353430569692	0.772547777059689	0.482460386008948	0.382777947792081	0.467247762918691	0.130766229037356	0.180622333794515	0.972136753764432	0.110106024947524	0.0266926204640264	0.854979909212118	0.921746855168568	0.966530555446703	0.67673158045963	0.874149471254378	0.15734341912469	0.508385084144041	0.945044181541951	0.729338257393904	0.0411094076504459	0.770482881279829	0.132304080488538	0.666887172243779	0.0366406142182307	0.840721881662469	0.13535735722673	0.337289457949718	0.654364256982823	0.801055780905818	0.47942346072665	0.982692374565119
TCGA-E2-A1LS	4.39452054794521	0	0.159865624286319	0.956259435968041	0.0209971686983236	0.912856279124487	0.738249422983415	0.146207794732113	0.960128336957137	0.991242945811297	0.97998208966363	0.33556060243465	0.94834045679237	0.0250512116515219	0.93164785124661	0.851607899184174	0.173767082588197	0.924944241842662	0.712715371883993	0.951900012243539	0.856105737234403	0.908438902330844	0.361328516548219	0.150399579734085	0.145017798051636	0.97089753920043	0.108878931470937	0.0262281436290581	0.882572995804737	0.811230390914102	0.981424789100185	0.926904247355706	0.955895288314319	0.372998665856027	0.0929611189614043	0.86578982553331	0.65443325196434	0.035057194687838	0.942143656512739	0.100060618867025	0.891697963835823	0.0162844055487363	0.888109684274517	0.128616770286201	0.48470470655086	0.0541024886026004	0.913731413448364	0.680355187289696	0.981736115775686
TCGA-BH-A1FC	9.51232876712329	1	0.421059514582115	0.141949647293175	0.0181507025036856	0.919641340129508	0.743588319688301	0.0520780751595674	0.983023271677645	0.993804436673356	0.98005979196257	0.764597290681564	0.967202348636964	0.0448898448311448	0.941467012790884	0.80592852116641	0.064755777944619	0.88255689548963	0.913676051921706	0.94561184606645	0.284709131329818	0.491072150531663	0.679118997741501	0.0589528044841784	0.071053839652528	0.98165305857235	0.103217676790899	0.0173472382803594	0.907890700901483	0.856974367923962	0.987417341180425	0.860017541769919	0.935846700202259	0.331821807336449	0.742878892179522	0.977622853795098	0.879469030051868	0.0190340708189959	0.874450614269635	0.801403142326823	0.880806292763371	0.018453192172094	0.953669781581906	0.0948967136792341	0.750481059449982	0.745792139680647	0.975068752483358	0.5068264780246	0.987880936702
TCGA-AR-A1AX	7.2027397260274	0	0.12663447283291	0.435538215631194	0.109286477044078	0.848348721858222	0.628856586298442	0.154891098884926	0.979799508347223	0.991090154158367	0.94821621793212	0.866972853527547	0.92575229118298	0.179510324243215	0.908959628293693	0.646156864308653	0.139717964731368	0.901522149110904	0.771145414739747	0.864452715861075	0.121445439459483	0.641479529488525	0.262571823584021	0.0921978044552942	0.207323323233568	0.986875990515298	0.101573669553144	0.0435598625585653	0.807522175268784	0.926449023976344	0.981447387438293	0.766907396750805	0.845328976845577	0.285187005500003	0.139110427909479	0.933898137759419	0.880279368627449	0.0670393024226866	0.837469388902393	0.427514113634666	0.795599265348806	0.0165201855298638	0.835661682596952	0.110653130809658	0.500533069346544	0.0334461983597935	0.871700414283669	0.499844827906999	0.97634923771563
TCGA-A2-A0YE	1.51780821917808	0	0.114275530277193	0.898404501819254	0.043873089671712	0.802644924781288	0.75841484161569	0.0599387639742241	0.915268403188944	0.993759578367634	0.98027454962991	0.91279182613764	0.927290859425217	0.0587847475058198	0.874895482606101	0.58802496482172	0.0352405091729457	0.50908704583407	0.936404483068847	0.921656526872748	0.774191775082862	0.431376417322541	0.0331981778487252	0.103059058793765	0.118872292345777	0.981996192756623	0.0769677511112688	0.0171712243447676	0.658170661481387	0.907429134910128	0.97458133413732	0.848019413187537	0.932937138585439	0.0719044853587178	0.0582526410012863	0.957718625902581	0.547247153059215	0.0485425004203165	0.933521797494747	0.821423079632099	0.869124320693314	0.0146881558866191	0.928452457610559	0.0466466788630432	0.139316607592666	0.0277722903189451	0.876054201670401	0.00899365725817674	0.991990525322844
TCGA-GM-A2DD	6.25205479452055	0	0.355183852640498	0.590467637053667	0.233993020250884	0.87851588435441	0.653188215662747	0.229953871707548	0.967424208584509	0.99108313537443	0.981197049248534	0.850845355642638	0.87436045679348	0.117507050726439	0.804495357905817	0.68430550306556	0.288561807206019	0.748968140987725	0.8504404264332	0.784325683437597	0.434250201689438	0.455828515703013	0.242100070063939	0.250267974438458	0.238954647973797	0.9863854225106	0.207818175861474	0.211872889337946	0.882814925109734	0.827999651804239	0.96327231746801	0.73494506220564	0.850736357202137	0.172041097063605	0.50493242825082	0.821265858953588	0.858160070287255	0.190406477149054	0.914996172855276	0.758953770907946	0.731360735990856	0.0415889016560134	0.86618198405699	0.183522014073214	0.389333547911421	0.539190842039687	0.725214999653871	0.426523918448911	0.989450101220354
[truncated: 39 more columns]
