# Supplementary material for: Development and validation of a novel 15‐CpG‐based signature for predicting prognosis in triple‐negative breast cancer
Source: J Cell Mol Med. 2020 Jul 10;24(16):9378–87. doi: 10.1111/jcmm.15588 (PMC7417707; doi:10.1111/jcmm.15588)
Supplement: Supplementary file 12 — App S6 [file JCMM-24-9378-s012.csv]

	futime	fustat	cg00018229	cg00640314	cg00764796	cg01156295	cg01287088	cg01296532	cg01785719	cg01800442	cg01863319	cg02597644	cg02859421	cg02893823	cg03148124	cg03162410	cg03458172	cg03465280	cg03945895	cg03959306	cg04598224	cg05256420	cg05663573	cg05802478	cg06007201	cg06077305	cg06088745	cg06097659	cg06606949	cg06920324	cg08486065	cg09381737	cg09411212	cg09584650	cg09829319	cg11710211	cg12226948	cg12433473	cg12893736	cg12961607	cg13116789	cg13147822	cg13431342	cg14106308	cg14114546	cg14250833	cg14328601	cg14353137	cg14531093
TCGA-AC-A2BK	6.08767123287671	0	0.119929058555053	0.0897239798820646	0.0342006254086666	0.8838397441323	0.900051643040047	0.0387096408283966	0.977014072340898	0.989648653953249	0.976092493825579	0.917289766571301	0.961406051353208	0.0444574963527618	0.906055372874878	0.862767424776316	0.0445929747944584	0.937738310997331	0.950878412875905	0.935895707497319	0.0633302271130776	0.75054355594936	0.0210460575089135	0.0464725655979729	0.0617569411162802	0.983108188136478	0.0902596722434098	0.0197764303742208	0.88377349716439	0.930735288561149	0.982688934948583	0.899451772220597	0.940629121557925	0.0603634681836372	0.0379698891824066	0.981123077240851	0.914294250884545	0.0273580692552964	0.96401756981356	0.0589620557253739	0.911703083651021	0.0144870656682368	0.923743087925187	0.0420024017990439	0.860541848699819	0.0210213110877564	0.974924821752604	0.0123059245244581	0.98654510559638
TCGA-AO-A1KR	6.88493150684932	0	0.0960924756511988	0.360147541114591	0.077188007558278	0.910307327730468	0.686368242853178	0.096190658685347	0.958849216047829	0.989422510169255	0.945588458493877	0.913864221343342	0.894871706398131	0.0931499923327635	0.840060801600836	0.709205580994676	0.0622428809269455	0.801921098105786	0.847655794346731	0.861417944562774	0.46098546359837	0.716149629233525	0.664403326757109	0.0780128268685468	0.167715864429197	0.971748701739316	0.0605079451415467	0.0386574267214139	0.871593467611929	0.878568656850445	0.969465654561158	0.749507635125194	0.854022278084725	0.0832059304491563	0.399736901390634	0.917459122459758	0.921803963673966	0.0500168186995504	0.889504859915215	0.0982718213818715	0.876453820428321	0.0170141671107751	0.882874471717542	0.102747129851709	0.59791269869054	0.293277632718174	0.829225990674094	0.420966610659445	0.986106086270345
TCGA-D8-A1XK	1.20821917808219	0	0.0367686717197923	0.315759976322654	0.0239260653620226	0.912830301704195	0.805930666513983	0.031983238532297	0.885835403357985	0.993406172259037	0.980171224417186	0.954348523194915	0.940408849562772	0.0261841484965842	0.946041485303322	0.539411682829717	0.0358142227494796	0.930873409773532	0.95056519669911	0.919387302229952	0.503129480680099	0.445441997400932	0.399287609513885	0.0314377938491914	0.0467938866440276	0.909273947841322	0.0366326416325116	0.0138682233042184	0.915195016379646	0.956694850620631	0.987613289449818	0.871188238839889	0.926803652309431	0.353127906143287	0.503559210749546	0.984692663351662	0.908230073090309	0.0217391972015232	0.969994609888268	0.0612875375930576	0.872222251181958	0.0119072811389292	0.915263886805818	0.0298611251973521	0.520872587766378	0.528703989769323	0.972146886085179	0.301306552336586	0.988172266045951
TCGA-A2-A3XT	7.58904109589041	0	0.0677694460966762	0.352056376257528	0.0744523641641794	0.904109378776103	0.794421055895025	0.0943140735552695	0.938659481602491	0.991323877409728	0.976759561994738	0.907284291954217	0.90496919153947	0.107869719868017	0.896068172791288	0.658041649661543	0.110494198084172	0.933800737176557	0.885977951097221	0.879990525718771	0.496263699663743	0.675464440185652	0.206181794176976	0.0627926208270265	0.139888053859265	0.976791853873013	0.253204649035235	0.0204834068903279	0.896657677503864	0.869425379345472	0.975119394327495	0.685459590434149	0.908804290557697	0.123029827151552	0.128709704849213	0.923641637503562	0.854078510662332	0.0397884206883674	0.911831442551158	0.0987092271301891	0.844525082079873	0.034198674264795	0.886394816073403	0.0856233994336554	0.274163111014858	0.0444588477893511	0.844414034208749	0.0204563480667049	0.982303466798842
TCGA-BH-A0WA	1.92054794520548	0	0.142570023465852	0.280871633789951	0.140048143662895	0.881522716673735	0.70751562281267	0.0464829750290726	0.965776191483431	0.995255367649382	0.980104258401669	0.871090230653137	0.945214287245126	0.0315496583906193	0.969951662888234	0.782467135593202	0.104340015648871	0.732965384306631	0.886650961161965	0.907279845959527	0.472055404415771	0.351857879154021	0.252725769857693	0.117968592615555	0.059201104105944	0.987871122299025	0.0716605697678206	0.0102440950420635	0.849050599186664	0.709773941794925	0.989163336329044	0.870118130070193	0.955498398296194	0.352831663051839	0.48901888813417	0.961079958966426	0.572191263468389	0.033701376815476	0.936753395968584	0.254964873888753	0.929797456010005	0.020254300184608	0.963812822602439	0.0491333210964773	0.500705597883292	0.410194839689252	0.92065545379089	0.469015360278639	0.988126894946829
TCGA-E9-A1N5	3.06849315068493	0	0.142643247201278	0.784067352123295	0.118740330090088	0.91288506137467	0.679108893432935	0.19432851109174	0.976725256091198	0.99028693649379	0.980850871747621	0.647602687555903	0.949020977924875	0.0464707245177745	0.854860852133799	0.76645273594285	0.15199543601357	0.942488934891511	0.791088523568735	0.818015279273085	0.609723350421499	0.757374261249832	0.264601599423963	0.196236205529792	0.105591279139012	0.978106363004745	0.143085672084452	0.017237991385805	0.802180009789219	0.932531357133427	0.986244172677964	0.746096825947974	0.93711893497133	0.255265588336182	0.112274635454867	0.938137293640713	0.924956081687136	0.0985418560020344	0.906327505372268	0.827231422513312	0.802758831055927	0.0858285779806078	0.857755556150109	0.115910911793856	0.447279254980425	0.0349556242112245	0.818732263727201	0.157576615764335	0.985145943577974
TCGA-E2-A1LH	8.8958904109589	0	0.328613997565436	0.815110963992812	0.0790840832733312	0.879753597890019	0.725184576191481	0.155752212610706	0.969969043326734	0.987498934924514	0.961599196633036	0.938374237709768	0.892712189106105	0.159888874539618	0.848798609656264	0.641161886008736	0.112057328276885	0.888938709653583	0.899036675514609	0.853215553879566	0.0682144393244554	0.414538945166513	0.575135941164971	0.107585898903518	0.144880256734722	0.938673680737185	0.108709282927935	0.0710237591217277	0.879559438048135	0.927017102816507	0.931623879044495	0.62128739358294	0.896211514104025	0.141491532477974	0.113915471009099	0.887573278663137	0.827512000927056	0.0736005271522897	0.854647390829192	0.233590408746648	0.794862581307888	0.0467151457739447	0.869256265693351	0.124974253736482	0.671643442264716	0.040166073204745	0.811596446378239	0.0895173963870799	0.908942098159306
TCGA-BH-A0RX	0.465753424657534	0	0.0950454783565593	0.392293630229281	0.0584680939553352	0.813556000030647	0.701539360676514	0.116561484994364	0.962170457313468	0.992696910945401	0.980315564947614	0.907639506278096	0.921384385838124	0.200385283750489	0.877397848909201	0.626087165780597	0.0801930486524243	0.876212874231493	0.878966571825397	0.885805031257488	0.0915331479722733	0.514041671272853	0.297304896477445	0.16179621479576	0.143832017959195	0.983280985120938	0.0831337674282196	0.0115632943105871	0.830008750130141	0.874204612390517	0.980141671980599	0.833137860028855	0.85721541312865	0.386817514169582	0.351828616407283	0.927300592477159	0.780640506519494	0.0382042242177944	0.852525665932203	0.259173882245248	0.883226748354491	0.0201132727082035	0.8943123229158	0.121424801120411	0.5639221974406	0.287831559182304	0.87782051244466	0.426423093153816	0.991876625593416
TCGA-D8-A1XW	3.58630136986301	0	0.0352644478672744	0.571419615466404	0.0749420500123414	0.921941821086102	0.725417586568249	0.0725854744731641	0.982031660164223	0.992843245332558	0.981856793425816	0.80404397425067	0.905975627869243	0.0513905450876518	0.884654595074075	0.679857385584185	0.108454140850868	0.608515170521125	0.867479348095036	0.861087409882199	0.418051118494569	0.242651210858784	0.023707616628262	0.127649086677408	0.0491960827200662	0.983878986983834	0.0567911674373054	0.0148986633508981	0.903120647285553	0.804043475538095	0.986882700542232	0.779141767559804	0.855179142033698	0.160682130540048	0.0478715823156097	0.936606271609869	0.710273318614893	0.043651578261809	0.902845869837994	0.386692385500757	0.707144197219768	0.0143341590867985	0.909128478537922	0.0577619078540098	0.647922237841412	0.0302304321219802	0.580159023454494	0.324470027748021	0.989605658819061
TCGA-A2-A3Y0	4.23561643835616	0	0.224364701288056	0.302026316822456	0.13052699495751	0.899198218568055	0.809981337388581	0.0984435858031311	0.828356011306723	0.992521628221886	0.978377137165348	0.763178745348079	0.96235614372294	0.363082957444025	0.958480182530601	0.715223667499752	0.0885028068260043	0.621250315599195	0.907231249941671	0.889323737519733	0.202189762974875	0.338514921375482	0.30641926150054	0.071384321126727	0.0522576442004442	0.984082426886553	0.0796238653480441	0.0222118957129574	0.848639895097324	0.904855484667898	0.984103491051403	0.896157730061826	0.889076830141515	0.114739841084572	0.326803852985705	0.946067860025341	0.684757523156487	0.0593747579284942	0.97012173046481	0.174075683349597	0.90063023766151	0.0193076216308359	0.899649115339683	0.078292015644054	0.641243510815771	0.248000628722936	0.864570100147249	0.0598283870964105	0.985220849021025
TCGA-B6-A400	0.589041095890411	0	0.141432338640031	0.310187490969453	0.202157359043416	0.923886462978364	0.704786949051715	0.143791154908445	0.973275290332961	0.99344254698502	0.979405344718319	0.849213582344028	0.875920460453194	0.0301251329139963	0.91373416012491	0.654658394091943	0.639301830625606	0.742257883847716	0.837122829446419	0.874895775109976	0.485975767834519	0.542278685567865	0.0464310164108916	0.130335250191462	0.103881101926901	0.983115397512945	0.0896111638920528	0.0272130021467192	0.855644122308988	0.879173891871776	0.986089056676762	0.655458672357597	0.897382101506808	0.102496303055722	0.0544769015165117	0.952116012941494	0.755702867834902	0.0843710001535697	0.894900284396012	0.129429153331736	0.762948672139418	0.0192510981425866	0.913916523891612	0.10938147683219	0.576749799206823	0.0219796516582412	0.762352946844416	0.0137262057490465	0.981166916444599
TCGA-A2-A0YJ	1.55068493150685	0	0.0934453446820385	0.244727550059204	0.108262428085076	0.84698462016428	0.680579508733311	0.119150325851085	0.97347882526198	0.993032692567605	0.974075901329353	0.791322277205747	0.923886383217449	0.0200131895098592	0.875458501473866	0.771153913325491	0.109259450256653	0.349841034943396	0.917575598657918	0.888848336712505	0.0352230706199707	0.377477017847574	0.721539661655173	0.12041623181812	0.127667744156421	0.983983695932105	0.100043142554399	0.119278380412799	0.80043784225151	0.890886950580218	0.981669159408352	0.853028246202144	0.917116815033983	0.207683688016052	0.0472661699940799	0.932886503412053	0.810599589252797	0.0663180476774091	0.94267790055214	0.505086895368099	0.823764355827603	0.0162773783853355	0.91949208674759	0.0978094024995514	0.668615324760433	0.0288260192052703	0.872525592447584	0.00939232216166264	0.989759952583632
TCGA-E2-A1LK	0.728767123287671	1	0.506708820391055	0.361553547016268	0.0780967392003187	0.930889495982665	0.769397659652843	0.0686380216343884	0.985594568312093	0.99067770925882	0.966041103324796	0.947913586899901	0.929286840918908	0.763798807242975	0.909034401574464	0.825970409212421	0.776713270539168	0.34070573506151	0.924814223021896	0.91770759812351	0.0468888092280366	0.849022829995827	0.791096703112837	0.0667753044575491	0.0453398792854965	0.966494231680712	0.0847860194567853	0.0209068546243827	0.911420579477325	0.933375806566101	0.985855683175813	0.886736743420036	0.925502586906021	0.397868683657145	0.814216490576425	0.973995408469468	0.420949395119761	0.0259268421050106	0.946053049847618	0.476564081846085	0.857630878541354	0.561629890016985	0.920289504214642	0.0585350583177052	0.861149936844169	0.843795455885704	0.884264347051366	0.677335637775478	0.977883396474531
TCGA-BH-A0E0	0.367123287671233	0	0.176735172804863	0.713867226490523	0.0357227163978874	0.882446959672359	0.815086853895557	0.0609856686510103	0.953537184412011	0.994521099358326	0.969969899511167	0.501696419019617	0.941378830255696	0.0144032330615226	0.519144890371114	0.616291552422375	0.0457872104226151	0.752592239754336	0.939939918791611	0.949936914335889	0.569948664949857	0.737269136453177	0.074179640618954	0.0752077048938431	0.111273355245777	0.951020661121666	0.054482049595756	0.0215615453295999	0.900004780231786	0.889646891851476	0.980814209220507	0.907369004686559	0.901177756298	0.0884952308703517	0.693898528291246	0.983913418327445	0.648859243454874	0.0476661508775618	0.965103922168312	0.400124833445448	0.912703377214383	0.0127616337042873	0.908928365407432	0.0652185819091816	0.711573277733875	0.713306061052477	0.902086358231239	0.00785034631659659	0.989736775911272
TCGA-LL-A73Z	0.621917808219178	1	0.281225558024881	0.822496514284871	0.200051591524883	0.751180175985345	0.525135938239518	0.19589601532436	0.956441255195417	0.926760045545668	0.657989559966781	0	0.84501228967664	0.44793537230849	0.825760684299745	0.532444973381604	0.179773021880982	0.783442837207764	0.723036857285384	0.853708430232893	0.0453097177007287	0.709776588320049	0.312281913614142	0.452535744290378	0.307587420176726	0.963929466175195	0.148793847090333	0.189132054479248	0.450897684879539	0.898888556843142	0.943058766004167	0.39615021200934	0.575041903864009	0.409925093614979	0.480215680740595	0.843172438326908	0.587698658769245	0.0733516035249684	0.556603997844844	0.735102117808101	0.749102182505137	0.0863407255767493	0.775439711069229	0.133106925856761	0.260800695297715	0.425581598365103	0.684027346149906	0.474735108851105	0.701481534537305
TCGA-AR-A1AJ	8.41643835616438	0	0.0949512126759666	0.326158086648727	0.0641620604772966	0.863031994507855	0.697651019952513	0.121403259066005	0.966707529219215	0.983712090665168	0.964474848935464	0.884023069698704	0.938394026868941	0.0888569503038876	0.896990794494053	0.587728927386039	0.0900171715148646	0.898855179045287	0.947121972069838	0.932492731677548	0.311100035274056	0.523458537204144	0.179656325989167	0.0991218432971836	0.11547244037682	0.961976417493962	0.107714965934546	0.0250485122345771	0.860387098510651	0.910541546843622	0.970150236304811	0.747218630798468	0.911057154727284	0.122163167868346	0.0846253279287183	0.960352523121275	0.855270010520338	0.0312191395546689	0.935407210868437	0.171619426388645	0.898889612540116	0.0247278330225379	0.837630361059729	0.0980960746589409	0.60666715945085	0.052364756461759	0.904767569793185	0.36964756850427	0.989598138386566
TCGA-EW-A6SB	2.08219178082192	0	0.131941748503197	0.157034902917946	0.0199412989076163	0.848725912817067	0.891492162802937	0.148974805862082	0.965996239921741	0.991454010655135	0.986276181914593	0.787160522511058	0.971439579078913	0.0619054204661926	0.977037764462252	0.737293560983156	0.0389690447083509	0.617468175900981	0.907130869024418	0.92394567528266	0.246670109466793	0.350203739493914	0.53088874790648	0.131027162700708	0.0671253402663822	0.985970455016088	0.0383653112256542	0.0141141764411651	0.861481460739935	0.939652762447086	0.986882902433888	0.859588396063268	0.809355710432192	0.226628893911024	0.234576580359167	0.988955612467819	0.855765041133729	0.0169215272199159	0.923196552295898	0.0941865643859399	0.871735895397122	0.01465599469207	0.898583958093077	0.0475894484648265	0.57084917273019	0.166041933595039	0.964542591037525	0.57986941622163	0.989735419844141
TCGA-A7-A5ZV	1.00821917808219	0	0.556582265459924	0.901734379349577	0.0241450117420698	0.925234700572728	0.781606524936762	0.0432752968115269	0.985523248367831	0.992403169244128	0.972543304199766	0.964145906518026	0.938540271403222	0.490643109143632	0.934715973647049	0.752989939403927	0.0453105180313002	0.86012217507243	0.945685463728162	0.94591651309876	0.746094719161164	0.678533096013768	0.698128030995088	0.0629488602731827	0.0488748542644287	0.986564967475794	0.0447153128710207	0.0189609144309395	0.91834794948213	0.932549311829574	0.98842988726453	0.888020362512012	0.941608684038226	0.153404795713125	0.0650720093308706	0.986194302703335	0.895723744685182	0.016738096954202	0.404899191207072	0.640551393892622	0.850201521782738	0.106038489371056	0.942429260239462	0.0476528838412617	0.742996395675346	0.0479610330519894	0.979066131994439	0.638850843209381	0.989688706599933
TCGA-E9-A243	1.67671232876712	0	0.0781032646153467	0.486238605000365	0.119952100144894	0.87630595732382	0.702974891782369	0.143288094506647	0.964753423405914	0.986574285430739	0.967412191441354	0.935910204660038	0.946052281926837	0.120829621675321	0.877610335082441	0.621664766299579	0.117433132657118	0.913090851354788	0.92298773413059	0.841988073908822	0.259487693015078	0.452684694649167	0.0931320710692149	0.116532584556736	0.153791839186475	0.949313315903245	0.0965127469259702	0.135870189689246	0.886114582929086	0.929836718923982	0.964585707452439	0.776480443942734	0.838572348785993	0.247053070618475	0.127426785882143	0.924969654491472	0.894687680265969	0.0969465719448794	0.929234151266879	0.194981157498954	0.814840588753775	0.0370138551905159	0.912043405915103	0.156162276288078	0.613899565613533	0.0408904984424654	0.838061904881441	0.0533362969525894	0.986441229457541
TCGA-AC-A2QH	2.75342465753425	0	0.0844907825763383	0.0881081155751128	0.23179290815534	0.869741549898294	0.89892016805187	0.313841578105162	0.967324859535275	0.989310542218685	0.966007655281325	0.854965547776688	0.930871577759779	0.0521375420863518	0.921743894046928	0.729296491268847	0.923301836735787	0.924688795738103	0.640372842362635	0.860437426666672	0.0920816064945922	0.70835182104748	0.0853865708484211	0.112224742094406	0.0638510295425362	0.973767070449492	0.943249546391384	0.710216906840807	0.745746624813046	0.864353461690208	0.941067508322753	0.94417384364335	0.426843469533886	0.0863061534009379	0.121555779434765	0.857257705573063	0.908373651427608	0.0317446124401004	0.905173056349813	0.046959288590088	0.883633527227254	0.0437474099232618	0.659130922877542	0.270200611478175	0.796486030006369	0.0540777486405839	0.983142598864736	0.0172687819206108	0.984653441809493
TCGA-A7-A6VW	0.780821917808219	0	0.334454669282719	0.429373757947996	0.328864883836296	0.863846301936775	0.789574169480253	0.0777016390046091	0.964132816821336	0.9910849401768	0.974995271809909	0.896396462940659	0.945234970234259	0.0391870468349518	0.884986098430075	0.71498480527724	0.129208381180123	0.812771156131865	0.826213666679634	0.843574268599488	0.166602552036379	0.656121473744027	0.195786375386262	0.25611946245515	0.240063224110273	0.974711815437359	0.119649270596473	0.142036838844546	0.876250215231177	0.913067399745936	0.983799135252146	0.627370464151638	0.918408011820185	0.127750477410821	0.555649831392745	0.96644472772087	0.889720348166632	0.0909384859467198	0.896141677837334	0.245835059342658	0.798611989987488	0.0216664425278948	0.87940091813965	0.0998564379972945	0.607199646311146	0.712184125973252	0.88416811841029	0.0171282859930112	0.986808956680384
TCGA-E2-A1LI	8.55068493150685	0	0.214003780512122	0.237131287697303	0.0485810265711709	0.867328628560883	0.743109376911123	0.0989058953278462	0.972139493629074	0.992765334648539	0.970987945823527	0.750611248343078	0.935953142803001	0.098717121746221	0.874822116056329	0.544040920048752	0.098232698130841	0.641267859856906	0.896469250622635	0.868866088752232	0.0963264506280755	0.384245425422192	0.257477862254539	0.157424346990481	0.09021885737716	0.976563283808027	0.0573074096639304	0.0186626376440085	0.871902611929946	0.911893795637777	0.973733900906091	0.86980820551509	0.887871075525472	0.244850107116098	0.289506967059894	0.960011537076062	0.873606714837411	0.0357571622620918	0.899380155028007	0.309171101351447	0.819923649166809	0.01697485747839	0.926356835806782	0.0837930172936264	0.678045906241856	0.188508456408033	0.844953876340633	0.0241584197859868	0.983243048696335
TCGA-E9-A2JT	0.789041095890411	0	0.105353449572332	0.591895514073157	0.157417259694376	0.89470679725195	0.695884165790138	0.164286740703855	0.969111619679493	0.990833446370675	0.975602708806534	0.925951315493982	0.93264036931774	0.192756115802921	0.886450253014894	0.579628887887706	0.137886843087888	0.874612017567911	0.911521721042042	0.848921479860639	0.115849696054767	0.546815660865769	0.266129926054362	0.137279620933675	0.214014430534011	0.918484355823145	0.123597835230148	0.0305865389076869	0.865928892370823	0.935124748971763	0.985571462650777	0.792720177752692	0.867407580569761	0.325353649545985	0.240817023084292	0.940519331915889	0.934917680353175	0.0701173163157769	0.790469792500701	0.331727735644948	0.828299212737318	0.0931448604057154	0.85311829261274	0.164679924312813	0.672147532503958	0.14930828159553	0.799686105346735	0.152853958217452	0.978343224384875
TCGA-D8-A1XQ	1.36712328767123	0	0.0658454996873444	0.443503031697566	0.0801855782070898	0.881352081175721	0.732877119446175	0.0764702298725009	0.97715365081134	0.991990153158331	0.971007539915258	0.917389570551289	0.943021448172516	0.0779657621620526	0.908607174907904	0.826156062996689	0.0589097115858101	0.875393986230664	0.906036022495505	0.882465086118693	0.0418801904664635	0.235739172598651	0.64335631380976	0.0572125641288131	0.0606308843121509	0.981272002390455	0.0714175753530336	0.0200145811715942	0.911049715525892	0.905257468805921	0.981381815268373	0.807001673087738	0.915770314694959	0.125533615353408	0.323561300464754	0.971652839871356	0.876421102816956	0.0337216471752584	0.891219478927353	0.346170458413183	0.863521273073431	0.0235168087742324	0.924939497873954	0.0697214644370586	0.775370419934533	0.189164836432419	0.880927153152932	0.282667725166796	0.985728778329213
TCGA-OL-A5RW	3.03013698630137	0	0.118541723044751	0.192807717324686	0.126310666941046	0.90036877523019	0.760502077937451	0.0651707930475339	0.968868777251173	0.988598974304033	0.956237398810467	0.946567058710795	0.938721103910395	0.0724338115150112	0.913262687183843	0.801038998088965	0.0710214282313123	0.344140352168875	0.879634275073958	0.86868815892831	0.65896895273098	0.817760819189625	0.359092002258495	0.0886813483931796	0.118589363215625	0.975362401632438	0.105907102023895	0.0509480063477951	0.894761249488696	0.871290379327347	0.975555612637821	0.648582495603664	0.89619730001978	0.567777275891475	0.0461382301071667	0.961693421746901	0.392442553217806	0.0361538762293721	0.881382740972001	0.0783415170764589	0.784034590878608	0.0328284742352404	0.907889179214467	0.055477173136681	0.706933428322722	0.028471477161518	0.835513534438532	0.0173149071850075	0.983336946560616
TCGA-AR-A256	7.81917808219178	1	0.035676694280663	0.0842269340357653	0.044373043044773	0.935705869183113	0.825743943585398	0.0451030233536267	0.976324290652025	0.991180081635843	0.980775213687672	0.897912373736757	0.946679397029636	0.0775350528556694	0.900615299875765	0.662142419353821	0.0573863774160874	0.374105783981053	0.630011546116044	0.922094351035924	0.403126774947114	0.453623628962058	0.825503385765893	0.0658223284033033	0.0502525836924362	0.981740554437308	0.0684144006348266	0.0207208465695351	0.915030014906546	0.58161147279566	0.982999523420592	0.892270513890301	0.923044811940387	0.0785350158742352	0.0737885963272756	0.568597846223205	0.771732196671005	0.0230459288673687	0.845195507638844	0.0884981155800384	0.858580870122691	0.01929097654144	0.921873116413065	0.0455150508857006	0.152905789901847	0.0396078232873028	0.908256212880331	0.627057257623778	0.973804530686207
TCGA-AR-A1AR	1.43561643835616	1	0.0739465044147504	0.571111365823927	0.0671007969506892	0.845233430459965	0.720525332429826	0.0934294733306284	0.967747856576001	0.99050290283963	0.976588137963644	0.757472586998801	0.820168187771386	0.0289086517527483	0.910091287400331	0.651597216960119	0.0880252972121967	0.547249850222985	0.683154250345645	0.880530633074911	0.0438927857086962	0.648995546564437	0.565377499492579	0.0962614917795817	0.128753292816956	0.970795064289553	0.105157068327214	0.0183416952665419	0.814684482304362	0.667453771678752	0.877733382905817	0.781355470919946	0.917613998308061	0.240773101341711	0.69605494752663	0.950461368634437	0.642176129566103	0.0486054538852311	0.947452458871843	0.166371695955219	0.821503053098045	0.0206172855102627	0.846910064357746	0.0475168195846563	0.333014461644202	0.704559836441886	0.772511555619347	0.505864658672788	0.990841357095126
TCGA-B6-A0X1	20.4246575342466	1	0.140302251222181	0.198752684917553	0.0279643032222239	0.884185071199072	0.805812387941506	0.0463534782795183	0.979369897981265	0.993628598422452	0.979996287377212	0.847329587812583	0.95313353951805	0.0207334579387953	0.933149315193686	0.798919443654272	0.0318275656127876	0.6429270241237	0.937599861841862	0.933864883189043	0.491023121767617	0.74701637414133	0.0542300081980784	0.0604578284577892	0.0963637950696467	0.983011530121783	0.0679511021091447	0.0122764876505628	0.888107182394345	0.794964819576338	0.986897303400267	0.82823726084348	0.907310306262274	0.0691304935963871	0.0865658061721624	0.974639897532349	0.853733116152395	0.0170215373980572	0.972850203155989	0.0763434019699806	0.927657399480476	0.0118351991699717	0.925570137860007	0.0520567819658576	0.350302054741232	0.0403686759563438	0.947735131962213	0.0128756477181511	0.990500634024986
TCGA-LL-A441	2.72876712328767	0	0.181256658688709	0.599566648871179	0.0931532228929188	0.865991709952811	0.743374301552121	0.133400346081806	0.970577098542941	0.991420845285982	0.973300581165684	0.928244302334787	0.929519745051134	0.433557322014454	0.9084555024171	0.581402075571567	0.127579916711159	0.826346121851566	0.856954005113869	0.903215334138273	0.27167554562507	0.54223837873719	0.435494811131215	0.0854912964363652	0.147160353439574	0.984093499873192	0.0893558624821641	0.0438457032091406	0.895816279152479	0.926616371848917	0.976759683227804	0.672579109075372	0.806801254345815	0.3525750725059	0.409928883221918	0.870211832860018	0.768698792572963	0.0588610231194907	0.847309559605242	0.355351775842547	0.805803113188344	0.0324415303173198	0.883374820076957	0.11583800864058	0.598928584542508	0.364618600846452	0.847278625357388	0.360500345804658	0.962948532048719
TCGA-D8-A27F	1.33698630136986	0	0.114433131543171	0.235981437086418	0.133198106434084	0.907931106056444	0.786005136658531	0.123084086631106	0.973729410767155	0.990296817273904	0.920525823461783	0.930354807107965	0.931533612456246	0.119125341054061	0.878482339295233	0.608659876568796	0.118760491497878	0.603481607651605	0.85884310087114	0.849382024071076	0.41492791225966	0.349956799664888	0.0371847015023374	0.109808836847086	0.0913725472435332	0.981059792283716	0.0860713129375717	0.0708070367554303	0.765371109681724	0.916375820773974	0.977011613985714	0.692135091769402	0.898121908838212	0.124750923835703	0.0481809879261276	0.619691113424661	0.51057313905688	0.0615405255128903	0.828734762256793	0.0866480207200292	0.836539875318578	0.0205914624851429	0.861442612576698	0.0869876630332489	0.494052661919333	0.0220352699444201	0.847983743258596	0.0178633537181807	0.98906024879309
TCGA-A2-A0EP	9.87123287671233	0	0.130192539420637	0.68797740664945	0.200656375715715	0.888205343144677	0.668507231102496	0.225948780408135	0.973146578634884	0.991986476545499	0.982798133403334	0.921232116147051	0.860577615794111	0.04331542862762	0.849224341952361	0.539695171040197	0.237104539394147	0.901205283470638	0.830889860709287	0.787177395742123	0.11944515573039	0.601460939526928	0.104774909264827	0.215984308389385	0.165666916543269	0.976254569907197	0.224158881864708	0.0180982828058027	0.864602138102678	0.899608680935017	0.985906192640062	0.682037231689246	0.91061565263661	0.162479036975917	0.125111832075414	0.850971397109258	0.863158000531289	0.16992714941269	0.769062456050228	0.602604706361735	0.74711274100405	0.0735604174673965	0.800695421446871	0.170885010691482	0.490133963811893	0.0370848678516926	0.726261122811334	0.0588929493452804	0.985714708148003
TCGA-B6-A0I1	6.46849315068493	1	0.0932974374123089	0.265214778961954	0.0948956650228292	0.764941769732634	0.712942219376644	0.113722487295847	0.982775357131733	0.991047763970786	0.976243889750573	0.94653013968237	0.916645137982199	0.0342776849470988	0.774935324106867	0.47182147482875	0.13969391991094	0.162082305942138	0.893465825398434	0.874080389375194	0.0508247887963235	0.745891702786628	0.634051935104715	0.142151827463971	0.0460052688308679	0.979984779984593	0.0837409777105265	0.0228127092898144	0.430709820442332	0.440084025670272	0.98293691158153	0.756921353458287	0.893006214229429	0.347819574818996	0.76744638308661	0.599221813250786	0.747477579869187	0.40579491610428	0.551634441836967	0.664792587775006	0.814845223805076	0.0237020864240559	0.85852456622475	0.0968534502184158	0.266689077147823	0.840310998304025	0.844275158907549	0.566158859237605	0.988132171803945
TCGA-BH-A1EO	7.66575342465753	1	0.257514602789622	0.935405472888594	0.27776977969899	0.920268383512837	0.709666272761575	0.25701368547257	0.986609265447059	0.993837332523465	0.979391681694886	0.736817444771744	0.903273906981887	0.024696158222853	0.869505949877122	0.783100310153732	0.246362761056526	0.917980259140539	0.840649184229597	0.816425474180323	0.222976734853462	0.664285752907904	0.458146863385832	0.360002878087854	0.146372542533196	0.971815681906711	0.302888749600542	0.0178710656740735	0.924061788421492	0.894122532731604	0.98807239167031	0.600580173614769	0.917339270438602	0.381512417931461	0.448552581284901	0.961617341023069	0.889506827831807	0.123046365795944	0.919498410035521	0.896055592727792	0.664061435493009	0.488255314235607	0.895234144982535	0.193682042514049	0.573174700847603	0.496711763115713	0.84882853916084	0.70568500751898	0.986778878021838
TCGA-A2-A0YM	2.64383561643836	0	0.395643545800163	0.433050741506914	0.0361193030947466	0.907370925459257	0.784625004429211	0.0625078920048692	0.976549932117831	0.993574540211575	0.981864116738968	0.652104561018097	0.961759058602473	0.0286219376265918	0.924502976452027	0.771468524043163	0.0610080061543249	0.8052330259774	0.839881684684999	0.916760889173655	0.672132881831112	0.705804055887857	0.737093784528351	0.0825008380818345	0.0308917466259277	0.987236869074119	0.587028595354207	0.0118132956695011	0.843465356467446	0.928373086196283	0.986961424947692	0.834455290880987	0.939791700869859	0.381627804741287	0.843347197929216	0.977161783620317	0.888325246539939	0.0438720006220748	0.973968603715121	0.852721282563152	0.867728583269892	0.0134334256714225	0.91105758930076	0.0486372081596625	0.190782608482695	0.880618293923495	0.957551261045361	0.376008106358724	0.991126814559644
TCGA-AR-A0TP	11.7123287671233	0	0.160991531748099	0.124728251858175	0.0194031851698119	0.85098944583492	0.873253323461803	0.0584379684400062	0.982347097691778	0.993507298092569	0.984196087252245	0.893454846673418	0.967094269589156	0.0185390287810515	0.952181183753629	0.870362691058878	0.052489735213978	0.919980009795046	0.930463104167411	0.952122375741062	0.0482858967524113	0.547745208263794	0.123933802069117	0.0632396960936545	0.0478983150148492	0.989943938186895	0.399933524048645	0.0116747804095279	0.790260397306096	0.828863924947114	0.992113435981699	0.886339550965321	0.914149531969092	0.234198323000155	0.0448732237881295	0.984467772720274	0.82159368527327	0.0191587705376469	0.961069336983657	0.0626187872349358	0.920114126770555	0.0124705252405266	0.916732612410352	0.0406080277660986	0.788344662187158	0.0267596892347732	0.937046361252063	0.0168522570583834	0.991598614840925
TCGA-BH-A0GY	2.52876712328767	0	0.105347577383439	0.74602578913401	0.0743300913125016	0.802308664603613	0.744766648053206	0.123435173485356	0.921675389483812	0.994226630727852	0.974712453773281	0.520326800991876	0.934275279631296	0.12042749519847	0.890943027610586	0.748049337482627	0.0638166616070753	0.881732496164234	0.74357386021167	0.870349954468429	0.417012629997336	0.672967954235008	0.0216432965430377	0.121042933157653	0.191609773672921	0.988770113284149	0.0883068497373509	0.0192363947283029	0.698497317966291	0.882619005790125	0.985977991637793	0.871746878347606	0.853223611086017	0.14408849062843	0.0981725994056676	0.971412292615898	0.797183403098504	0.019416002423463	0.815309489795182	0.381986641969537	0.870238352308019	0.0170972409956923	0.610448033870255	0.086375427956015	0.516347328158309	0.0669725145570923	0.912690815832641	0.534766103524278	0.98709181242303
TCGA-AR-A0U4	8.93424657534247	0	0.0431767569358409	0.459897107693431	0.0450903071501363	0.874734127341535	0.817936735876296	0.0530590504792776	0.974161144974428	0.992034920947644	0.982911216443217	0.891702732694632	0.962009476697249	0.0238939044468619	0.935520349924684	0.559611085324953	0.0440990148367445	0.94440688433889	0.94250947484183	0.922933835837246	0.41711101208134	0.661730963136566	0.523501573118123	0.0660268021072364	0.0480736694664053	0.986778309603871	0.0694809021712506	0.0173940018264579	0.866812073439958	0.899856395742084	0.988526115401604	0.817459271633387	0.933790318674323	0.154764426088124	0.442664646915668	0.983060337270226	0.879136027443324	0.0261619646460622	0.975547759621881	0.128528016244822	0.854465866441617	0.0136951536203076	0.877358956913995	0.0682073850203871	0.24466367756308	0.574805290841976	0.921803143893777	0.452789282174871	0.990068322547347
TCGA-A7-A26I	1.81095890410959	0	0.179645845260693	0.351660209943845	0.254437200072937	0.885790062909389	0.628846198418191	0.180625108277868	0.950955519055086	0.990983703754579	0.950201110142421	0.917581867546983	0.846492737650558	0.100348336350168	0.818505568169888	0.658005625112944	0.217488524502694	0.452367166092694	0.671762129143843	0.796666168985863	0.407079866102504	0.580828537240123	0.0186640618707451	0.268173287933684	0.306821952555268	0.96585831256502	0.199573155412623	0.107043334935481	0.869540534798125	0.897579153843298	0.94440150742514	0.79546198798644	0.872814148996365	0.112888263163999	0.579571118304358	0.873450942734275	0.377222630572755	0.151659403582579	0.871464500240974	0.123997498748812	0.687705530437461	0.05914826294683	0.873778177810879	0.147246753151394	0.658121231912164	0.570635662202375	0.722137117024421	0.0155265314953842	0.973810574396632
[truncated: 39 more columns]
