# Supplementary material for: Development and validation of a novel 15‐CpG‐based signature for predicting prognosis in triple‐negative breast cancer
Source: J Cell Mol Med. 2020 Jul 10;24(16):9378–87. doi: 10.1111/jcmm.15588 (PMC7417707; doi:10.1111/jcmm.15588)
Supplement: Supplementary file 13 — App S7 [file JCMM-24-9378-s013.csv]

	futime	fustat	cg00018229	cg00640314	cg00764796	cg01156295	cg01287088	cg01296532	cg01785719	cg01800442	cg01863319	cg02597644	cg02859421	cg02893823	cg03148124	cg03162410	cg03458172	cg03465280	cg03945895	cg03959306	cg04598224	cg05256420	cg05663573	cg05802478	cg06007201	cg06077305	cg06088745	cg06097659	cg06606949	cg06920324	cg08486065	cg09381737	cg09411212	cg09584650	cg09829319	cg11710211	cg12226948	cg12433473	cg12893736	cg12961607	cg13116789	cg13147822	cg13431342	cg14106308	cg14114546	cg14250833	cg14328601	cg14353137	cg14531093
GSM1941862	22.21218	0	0.0562095742122799	0.298054650057213	0.0962708995538866	0.946730588363159	0.717228951805417	0.0705722662226963	1	1	0.949210955722513	0.874889336593816	0.937846516267617	0.116838804266227	0.894163066765897	0.831685743562094	0.0405844000191764	0.804329644788716	1	0.925871528831224	0.541914201735424	0.563291379583946	0.101919747403222	0.0365814059346926	0.101120720450909	0.965134623164397	0.102684998187561	0.0185273310968032	1	1	0.989609986411848	0.833291942163654	0.988308260251125	0.0744509790964557	0.0611762152568139	0.929704282696966	0.982089207712085	0.0414486013217441	0.635496439083	0.0790786370166989	0.928301475479916	0.00926084617879659	0.977738902547015	0.0648896392251545	0.674031850002974	0.0267846625595324	0.856443230499817	0	0.8850644487291
GSM1941864	20.83231	0	0.0075412240809412	0.181661329476239	0.0680147901884645	0.912136228345263	0.809453221158506	0.0453274814752392	1	1	1	0.966297540541662	0.888868668969826	0.103677700567288	0.887959869487916	0.525444007684244	0.0312641901173479	0.938350669862478	1	1	0.448106369542374	0.391691217878048	0.132721331240079	0.065436569184695	0.12281298106514	1	0.0824468085106382	0.021079071064769	0.683373143233932	1	0.969838191566395	0.881305658548205	0.966386757075454	0.228112110465052	0.269680933919113	0.956098226607073	0.785459260803553	0.0280647683325411	0.98088750365852	0.0670439609562125	0.935952401422015	0.00173758451419393	0.978025074637562	0.0302501915405142	0.524768674576459	0.0925687129755333	0.92120746551994	0	1
GSM1941872	19.75633	0	0.146226759369545	0.344236453853132	0.0776046970749487	1	0.74347943768677	0.0552026652276233	1	1	1	1	0.966032038884891	0.101600940364647	0.928308698359464	0.619578255941892	0.0735239529776708	0.932641330721024	1	0.965386131157429	0.223451448001211	0.557148281416186	0.148496862500271	0.0627477655504666	0.0320272687426961	0.986341081362705	0.0758458258159752	0.0741528918304969	0.989879935143094	0.982640125048956	1	0.94821317122536	0.967798467071722	0.220647277009765	0.103742821751607	1	0.852995970994643	0.0179254762669106	0.962765294407086	0.118792335467335	0.92811039961299	0.00185116171088888	1	0.0176120198500504	0.481887890801781	0.0158170957284151	0.940351283076426	0.191431519522719	0.961606407346397
GSM1941875	1.111567	1	0.344681587504326	0.48800527484032	0.314812513103695	1	0.895748522698292	0.262336573760843	1	1	0.98488695251395	0.417931892794826	0.887706158826631	0.203241334133768	0.617612854778553	0.707383540324143	0.0278646101550365	0.986503149751278	0.99625106324047	1	0.571350304746079	0.244122587694357	0	0.193022470962118	0.352929784262514	1	0.885414777650164	0.142880893928422	0.973880652775534	0.957080469392614	0.919072116120289	1	0.854979699178798	0.0275309582240276	0.0332480518523322	0.971066446509187	0.766194758469678	0.453166798027684	0.52907891027865	0.378512736984937	0.914016646369937	0	1	0.307211401345113	0.160233291484952	0	0.706393767807552	0.0036115396168395	1
GSM1941878	23.26626	0	0.0251087693693952	0.42632900455121	0.048092581183805	1	0.713985557011709	0.0540616094363006	0.998758825847703	0.958155271287198	1	0.84905338853229	0.963161355127386	0.106468620761557	0.907382373392658	0.697634482849464	0.029540141892233	0.953560758191703	1	0.947182135136957	0.45144582622572	0.413144506857814	0.373546156887654	0.0111274713458296	0.0650241288348895	1	0.0204414072808589	0.0043677801977238	0.98690197810573	1	1	0.902353973719534	0.978634509359299	0.257325959503119	0.435801669737346	0.972345865533095	1	0.0328745451015544	0.896933430415693	0.101076352221975	0.956050358815787	0.000533036883452067	0.979072566182509	0.0966417481636864	0.58574303974029	0.354041046025807	0.951021056731219	0.0365618477588039	1
GSM1941881	23.01985	0	0.0474380632943917	0.296596454081943	0.18169800849627	1	0.747101648475062	0.081503062901539	0.99854982934659	1	1	0.799205669866489	0.931796918478893	0.0993928379209928	0.892509206212574	0.884521298351826	0.0786491783596613	0.944109318528355	0.965502452877905	0.880234904875125	0.434309038426845	0.314726380577652	0.0899753136262895	0.107550999054348	0.0740236619913055	1	0.0931593830058054	0.0411775853266796	1	0.930313797903308	0.896217199715708	0.976552860799588	1	0.0547548583207018	0.0153456782384749	0.916359570149444	0.976757651565203	0.053806470639519	0.675921056212387	0.147969855506992	0.864344457459596	0.0281144222195043	1	0.0753692691258466	0.413622909161989	0	0.85648318701303	0.00101897345570285	1
GSM1941882	25.41821	0	0.306948033704506	0.229395208112455	0.456379124577019	1	0.781838512241054	0.0297147988535947	1	1	0.998873645635519	1	0.976892520488199	0.105110664448538	0.947647665706277	0.762175229625298	0.138587087556727	0.875299177819068	1	0.997666569001866	0.446440014555363	0.629066928920117	0.535196759376359	0.0500997059743711	0.049415814532549	1	0.0568142653779876	0.298866446929448	1	1	1	0.938013281961563	1	0.405284612793495	0.591089578981439	1	1	0.00202749133730354	0.950441480562448	0.202191488838281	1	0.0117905904803074	1	0.0454446603773704	0.689917652072331	0.568865762173418	0.972093306901833	0.42580310707042	1
GSM1941883	7.154004	1	0	0.0586051046472267	0.0442623917015384	0.957184819568556	0.783126227849966	0.120268592616282	0.991405097956604	1	0.998370083328634	0.971592390952766	0.975697596685539	0.124895883502847	0.881589981620511	0.980601188395666	0	0.916989201555124	1	0.91804411426487	0.728474967638106	0.989321523588576	0.506712060842563	0.00385536896231056	0.104519486540631	1	0.063939915698617	0.072663486191832	1	1	1	0.853945298683223	0.978922346415541	0.414975684847637	0.403313140302794	0.903461062732542	0.997710065124159	0.144950140887846	0.957129767445863	0.0659329909513328	0.990620124013409	0.0290488638223941	1	0	0.713032462847283	0.341675269189205	0.851308895292659	0.530237462006079	1
GSM1941887	0.5749487	1	0.00613104760697937	0.465863691977327	0.0919607563857816	0.999167466957765	0.729635403677754	0.0229623824451411	1	1	0.990312344785762	0.856470941808482	0.982115068585256	0.153674961403831	0.882287107067529	0.590032164013607	0.0441950935506921	0.976437565664644	0.967723505058585	0.943836201298459	0.321710708935908	0.551715377661078	0.489679518820529	0.0791912055438782	0.0533968463205414	0.993787054179515	0.103128119481459	0.00350086155219543	0.942011232657964	0.990162317842441	1	0.953095429347908	1	0.0829925874095292	0.185264866413125	0.793034060113079	0.837427055702918	0.0632776150941035	0.913343034324675	0.102738462074128	0.85738999935365	0.00939534927467619	1	0.0634300786005992	0.528745226718861	0.0640481745630487	0.881603048541972	0.393266607335267	1
GSM1941889	21.06776	0	0.127006856315475	0.797675259229859	0.155992558096805	0.88358458961474	0.602888284704973	0.180534018212847	0.969137571488974	0.970609768952646	0.830435205069628	0.588725758960301	0.855753373220344	0.199456983888672	0.807938572821023	0.701359905321163	0.140911472774665	0.949511737137356	1	0.839618851430228	0.11164221144298	0.649537534188059	0.197504120733718	0.059060147152143	0.29627897881143	0.964115603173833	0.274045859468262	0.187486561907889	0.807756966651439	0.946525545702515	0.961054819327359	0.95262764612113	0.93276930035379	0.314294208863343	0.430265610478449	0.89828307345281	0.852283554442085	0.0572832873106746	0.692900955580746	0.571768529977485	0.871901817045392	0.375095340387214	0.908486073631917	0.136666452874599	0.531512330438319	0.219112264579886	0.73154104853721	0.283088010969146	1
GSM1941899	2.652977	1	0.0882659763542228	0.633383886036456	0.119831211785235	1	0.626984044735889	0.0712544886655545	0.988261232435492	1	0.957726797584563	0.94306327502416	0.964174091231676	0.101356453162034	0.867803283006795	1	0.0495219294702073	0.801625693893735	0.963171308520653	0.822342592294243	0.49475456631337	0.610962461635319	0.190309788344374	0.138870149084189	0.0665509289224185	0.984291649412696	0.101962651687711	0.00672202028057988	0.909040180957553	0.946457357075914	0.981971230628077	1	0.995542492541282	0.0907046405926651	0.0491785938046687	0.969578850875493	0.650087314180354	0.0174571986851554	0.960517524995905	0.552863890313352	0.928118257012707	0.0235122646370237	0.959971013312365	0	0.366540438640423	0.00540877757223218	0.817683512263245	0	1
GSM1941900	19.17043	0	0.183951159706253	0.867436893499444	0.213841565838727	1	0.695693702139487	0.0455204164028535	0.995407695191541	1	0.925053782196639	0.600482431746186	0.943534335396404	0.131017380253771	0.84037352242376	0.739367106268812	0.060928893666508	0.99369975662537	0.947457839792074	0.834236638115948	0.67201692672868	0.551055997407509	0.263171761259716	0.0474145264462992	0.108300595789597	0.973308112652374	0.0685948859363249	0.0809977543597659	0.924501880166905	0.93320515031637	0.956910070977257	0.609690940644605	0.96872740111983	0.0697171866055933	0.0559773912540741	0.569775354561373	0.499297857353945	0.0617713771230882	0.852061349500715	0.138518518518518	0.851011931990868	0.0140899868422507	0.915899549690243	0.0344128427739452	0.575692323073597	0.0506476720573345	0.83308341738001	0.00878717099045761	1
GSM1941904	6.757016	1	0.120133940267727	0.914642255269041	0.158094795169973	0.913160790444246	0.658938750981821	0.132488668833149	0.967159817445076	1	0.921659194376942	0.706070465464468	0.933601029372615	0.210971968296621	0.844208108787312	0.586532694909593	0.12130074994758	0.982042936708437	0.861030802527705	0.847575474781985	0.212470177652464	0.597255238613256	0.522803796708658	0.203069177170876	0.36530548026363	0.968891865288272	0.150698230195702	0.0931719963484445	0.71998973042362	0.987266541467542	0.99787740357322	0.634672666660709	0.718036918971014	0.178236183124462	0.512096363908424	0.928441347456092	0.826367347797724	0.168137529476035	0.522451922245006	0.635041732026067	0.85432048000084	0.29054364926237	0.908509377125644	0.130753923572616	0.358522959531272	0.500417657458156	0.804526348679382	0.508985084287522	0.946066935006068
GSM1941916	2.724162	1	0.0787100764299327	0.843156973539191	0.132121482872426	0.920066441483631	0.737508411685497	0.127675514339022	1	1	1	0.780274159669943	0.939034740555717	0.12866227090975	0.869868564926259	0.777958323522048	0.102001058204209	0.983305243204147	0.614882467920864	0.871896163718169	0.0508540627009236	0.69042286841387	0.541942022358038	0.160042180531493	0.311661098839702	0.975088945240392	0.10844843571138	0.0384037404989268	0.64617359413203	0.983257010153818	1	0.740898069416814	0.929712004876743	0.105806312262738	0.61720708720042	0.978041851555738	0.992604347252933	0.0928856557935385	0.584194571667351	0.515554853357676	0.838833390102713	0.0392740540467572	0.938283245803502	0.0798344347713413	0.451615334808702	0.660396476581034	0.866084862450792	0.334780784959696	1
GSM1941924	15.35113	0	0.0941218502425065	0.17054712877528	0.206930954554141	0.92307737564928	0.814855075754308	0	1	1	1	0.975158838536641	0.53081387463303	0.0699712929497481	0.889285011699488	0.860990815419629	0.00668494507593427	0.943968884943102	0.931459070114532	0.965582114511719	0.783711738758211	0.467695980712286	0.421763470882628	0.0226080838402643	0.00590711813471439	0.924246403609989	0.133632389437505	0	0.944332714521453	1	0.566240216272877	1	1	0.217353123179965	0.0411594803205023	0.994588533202125	0.575253687194445	0.0368963789290906	0.892365085378904	0.177846509414724	0.921151245108456	0	0.957842602261812	0	0.31378142968936	0.00841928942960417	0.871438018021068	0.101826828056498	1
GSM1941932	19.7755	0	0.026984701674353	0.634461267486367	0.114805613786037	0.91556682095364	0.66062219941042	0.000545409976712729	0.989826545093105	1	0.800264067454102	0.819032525501441	0.933609410434003	0.117698501288537	0.873726401857087	0.763321043668965	0.0276459333307458	1	0.879090605509028	0.900516938982737	0.575024508614414	0.431905843026279	0.163625936316982	0.0381546958072553	0.142171914069851	0.977818147893649	0.12471611230329	0	0.925693211203539	1	1	0.800716673109955	1	0.279777854777855	0.0481427317929214	0.948350357449543	1	0.0930753562089815	0.876248856680503	0.17300582693181	0.762174675826367	0.0163551255971237	0.95863069035165	0.0724324802138148	0.724845592363841	0	0.840151130924729	0.00549663274395655	0.983765274396301
GSM1941937	1.330595	1	0.0662400245376434	0.510684480613726	0.207099528102166	0.828196587340489	0.677609305521967	0.178446358749841	1	1	1	0.491199216715762	0.918475365336186	0.161819145569147	0.777087202710278	0.267702650919506	0.125608954853798	0.819495679417859	0.544869354444038	0.918463675786832	0.786749571183534	0.308197379762394	0.236974751171808	0.148472347031413	0.144566804765317	1	0.159999985662153	0.0412306141961617	0.961588537084866	0.954596504124806	0.997575672859754	0.883383316724909	0.967440996992809	0.291026743897077	0.0853158203975358	0.938364070573049	0.959248140779689	0.10233844001817	0.954394759428074	0.728961653047025	0.883475742939026	0.0268278625597193	0.981290379472752	0.144197636614947	0.58455936074413	0.0180186243867007	0.38727176942978	0.0256853354471475	1
GSM1941939	2.61191	1	0.224949144753293	0.392040078609307	0.200869629131028	0.952846383353423	0.731919080530973	0.0318455110567608	0.979683687258571	0.949810837023197	0.923685844772963	0.893061439610606	0.983304486300005	0.091328850837582	0.857596369480237	0.646000629917936	0.0375488734704634	0.738831681212503	0.832664291798962	1	0.523852062530367	0.499181380246505	0.0547691311715757	0.0785788531762988	0.0802097017934078	0.985552640252464	0.125290504682159	0.0449266760832286	0.986191201351811	1	0.997283991780618	0.921050476551211	1	0.165031892688766	0.0339319454339971	1	0.824525907122593	0.0162936197821592	0.97796807744463	0.213449585002487	0.974283779750965	0.0175941157077874	1	0.255072027473018	0.725174054307045	0.00704290302604626	0.931577635316982	0	1
GSM1941945	20.78029	0	0	0.383882777251598	0.0708892769975813	0.984046264084988	0.738038169862064	0	0.953450655859213	1	0.963376235486879	0.959932443532687	0.894294877766392	0.0652641603659755	0.904157539949827	0.967750594370734	0.0367028116454002	0.968649183330362	1	1	0.607123740261508	0.445395514043545	0.426052896441717	0	0.0544047768337071	0.92256506481247	0.0948317451359624	0	1	1	0.998013940071274	1	1	0.317693583365225	0.125683390544856	0.965318816525571	1	0.00507224640423335	0.949423700990347	0.199357643697656	1	0.0333876169081535	1	0.00964970267673387	0.625012393826222	0.0243109369723549	0.947665333486307	0.0662257723370535	1
GSM1941951	3.052704	1	0.593806695094698	1	0.161447043650448	1	0.607904118048771	0.53143586630491	0.568087991111	1	0.9540012462315	0.595596194684549	0.872068123506801	0.673011754522776	0.802863306435643	0.493980992994587	0.838948416247579	0.971290805078213	0.501460787425093	0.912412914724449	0.390607946307851	0.97305672049549	0	0.39631628134585	0.0580033255538239	0.988895018833276	0.595942845899342	0.443027291028111	0.859303333262878	0.970594297955086	0.966172192158579	0.869599954703196	0.891043550304383	0.0973832577107973	0.0164743992788105	0.875061726043174	0.850554446101604	0.409205257997607	0.82516255908187	0.704519730804527	0.658076394809131	0.0028888800999538	0.690446460443589	0.163879666338235	0.0987745742767438	0.0102463830214291	0.792045132941089	0.0329280912267332	0.998798382112793
GSM1941956	22.73511	0	0.0925354602094468	0.303591045376078	0.182142461140429	0.877656646121974	0.597062032010892	0.0274912001147473	0.964565036683653	1	0.990952970935935	0.850725288455907	0.863988347015859	0.122080553847125	0.821548886020124	0.929701270742644	0.0214328605328002	0.550057066897131	0.960543018960013	1	0.126132272324753	0.738096588627974	0.129508646384033	0.0290743257976077	0.193394125165918	0.961479462089533	0.317116168478261	0	0.902977409535429	0.83854473012577	0.93895888407672	1	1	0.116779786985738	0.455593215149957	0.81737539091689	0.844912298328511	0.0252330150195028	0.957035460068931	0.518241841162045	1	0.0112754389526281	1	0.154269481039244	0.631640844710333	0.308995691953517	0.870758944816201	0.378312952835097	1
GSM1941960	2.20397	1	0.0784361844124916	0.212204503618862	0.0371840103080132	0.981949147678357	0.681006178453376	0.0478671529406389	0.983263377358144	1	1	0.974671196439858	0.940602682633677	0.0936606310270985	0.908487950934252	0.910517211786717	0.190206156152651	0.315475620713733	0.542121253121118	0.81347742578755	0.000530796359201923	0.711368660333524	0.457443220941995	0.25329423878281	0.0311280366558071	0.926624842272315	0.0379576185131741	0	1	0.954463552217693	0.990211288551491	0.839971355855193	0.979723282442748	0.250662439778202	0.0276191692579058	1	0.833798882681565	0.0982789648693538	0.471363460069342	0.184244210243382	0.885169214299399	0.0576811382323992	0.994222923833213	0.0481138889862904	0.685531044453216	0.0173751282185017	0.851974720483934	0.435785587798309	1
GSM1941967	17.42094	0	0.14932394931237	0.711328335338366	0.120781448059143	0.923176939290196	0.638703245016735	0.157259815423757	0.979604295133029	1	0.919697726097963	0.780167960083649	0.896717264731629	0.171836141949579	0.840978495060234	0.688934577793736	0.0901539338249515	0.930399616007607	1	0.878690345707632	0.358373512175925	0.62456279337979	0.590468395212917	0.0944525404024695	0.31287437901662	1	0.160337341389438	0.202414718869315	0.893440981362211	0.995879025720047	0.972188309704758	0.846813460945572	0.92145559847022	0.341966082207531	0.397680962580794	0.872574051995868	1	0.183438008879583	0.909704633680324	0.348547509559183	0.85831848842052	0.188919036916984	0.972957157866407	0.174074727930388	0.550488518724379	0.279463479104296	0.779487869086674	0.0082329219185148	1
GSM1941972	1.153424658	1	0.0628136055276601	0.70427026378011	0.229767033655317	0.966578351493391	0.762926963882673	0.117716471325359	1	1	1	0.599120517123501	0.949959008705439	0.0727320390531052	0.911800325512277	0.777780757951956	0.129070707382751	0.974578033342902	0.983053936621024	0.932017757373317	0.0187814052328215	0.817674017489849	0.599251544900685	0.179842173276829	0.124427192884742	0.984618697150015	0.152187536302457	0.0472407300768287	0.92868572449888	0.998011856974768	0.996888801290615	0.805223207456601	0.998198968698887	0.334343001577177	0.733537377571197	0.950517373623352	0.959015569912378	0.0994925658029051	0.950469754551625	0.832245290912186	0.923615965269059	0.0289892201095088	1	0.143560297073769	0.522162099930923	0.640232925595185	0.874667206245726	0.590225242408723	1
GSM1941973	11.98631	1	0.317218597459637	0.883438925942488	0.230774949576162	0.94923614142296	0.652120044465547	0.145882702130817	1	1	1	0.864639656036788	0.920332564644588	0.037936973583796	0.86698033584887	0.852156544249586	0.235100444394343	0.737075818211722	0.904263244600178	0.893640972574044	0.750210893375918	0.497728168579769	0.648263286634062	0.203263168254866	0.0505495966669618	1	0.233336263447037	0.0165982896552294	0.951042307834202	0.977501581787203	0.983181422996345	0.813015702797756	0.990934792541146	0.0516498987170829	0.0151128066352584	0.992741898358655	0.913219934347956	0.15230485020258	0.929458041590777	0.319722230230724	0.807672168443998	0.19303197040129	0.911316678269553	0.305764807940607	0.690588927284758	0.0142730792999246	0.79498260626672	0.576858933129477	1
GSM1941979	3.258042	1	0.131443851586015	0.473097735557345	0.116679893981821	0.907391376922644	0.658569707928788	0.158057599902683	0.980425530905433	1	0.973393191484085	0.916114306161855	0.894618663238364	0.157857289310657	0.800855377316696	0.679009119677111	0.150445816284071	1	0.935505089821978	0.823233020853765	0.459283218511916	0.436452130987674	0.0405546983853613	0.147471635048504	0.251383128670277	0.910798343644582	0.214929636131028	0.161696677232585	0.872027799058278	0.922334538596353	0.972895472050934	0.845712439212735	0.938273281647176	0.126697718552435	0.073484106392471	0.623764867094519	1	0.174422497489119	0.878507388205664	0.391117666978287	0.881057451383418	0.0449981185511497	0.973396750386697	0.0274870046952222	0.571254396356613	0.0126919825328004	0.777180979098549	0	0.972894369519915
GSM1941981	12.38056	0	0.0965312389149053	0.367427814834653	0.0965121690438017	0.972994045107616	0.681948107101896	0.0929623507005254	1	1	0.987801406462294	0.982620921079436	0.831909036501768	0.0879180610403494	0.864768645804124	0.717826799039238	0.0636491300611653	0.9968869763619	0.958890095113005	0.935332509869885	0.203076952379138	0.526519067001195	0.409486210210208	0.0335098377147485	0.180576305046469	0.999472092488899	0.0858288884725552	0.0415108077737002	0.981501889168766	1	0.959411339705076	1	0.975377012424341	0.0980590067497734	0.392914501815387	0.931039173209241	1	0.0753889992424468	0.898578754573341	0.827117119220805	0.934508200706373	0.0103716047878883	1	0.00363610056068001	0.632790336523253	0.321424888986932	0.770829850807369	0.426928121319117	1
GSM1941986	2.877481	1	0.0907620020355106	0.518533985361641	0	0.879118467663563	0.804150812833242	0	0.979828171828172	1	1	0.945301118928804	0.955717226680843	0.0836576112378914	0.752632829916202	0.550014931558133	0	0.966216871631564	0.89752117129596	1	0.00977866205167512	0.438739101069377	0.415444593927052	0.0105815571164608	0.0421593165568109	0.983298582242212	0.0183448808601062	0	0.852413934154376	1	1	0.980163661315982	0.981471117583837	0.240244531084689	0.0301736740541488	1	0.979559612181432	0.00887634040228925	0.939830262742196	0.161484029146432	0.967636501433072	0	1	0.0567008543548432	0.509848387578122	0	0.940594100269293	0.00493624786412829	1
GSM1941992	19.56468	0	0.143000740833701	0.542820913670315	0.208803179743854	0.907358351729213	0.608471375789714	0.16315098894131	0.968372717850132	1	0.884873386443773	0.807497027301851	0.913160629637354	0.159037011381828	0.831135706880638	0.804800760973219	0.206246564607154	0.5675486712562	0.617363229657899	0.876594041088738	0.500251158117989	0.97280701754386	0.163821862970093	0.132602486447799	0.112946604138995	0.957600125417586	0.191803241504974	0.365149953158012	0.879414667182663	0.898645549165088	0.899641102223194	0.443502704673919	0.96	0.225953565505805	0.121209573794806	0.837411182179609	0.970458329594512	0.204511786535841	0.781394970293806	0.596048809322749	0.869882144738029	0.0621415337520289	0.910254047581862	0.254021102002018	0.572548721071864	0.0219857406703795	0.774667048968588	0.384990851942432	1
GSM1941998	13.30048	0	0.0305312495894266	0.12278902219373	0.17423217682077	0.973558031186068	0.683093862063059	0	1	1	1	0.68632290420305	0.9689578258506	0.0543595505371298	0.93283945179927	0.84024372082232	0.0304463414250184	0.693214543349089	0.621696328004482	1	0.704689532415966	0.376074770970689	0.730504017844376	0.00764430270100009	0.0194271382145426	1	0.0413927893835704	0	0.89207796753809	1	1	0.881886768176897	1	0.0949151831374792	0.750560533767795	1	0.8753060022332	0.0168456171250508	0.925751021707977	0.512969856439076	0.999097043479976	0.195715148310813	1	0.153931160488006	0.774064513707957	0.763549005812688	0.892098859211037	0.41322099695358	1
GSM1941999	9.722108	1	0.0861249677945381	0.566487975246936	0.226110810978039	0.915566244672448	0.653361022378626	0.153667466912896	0.980499804917125	1	0.981228815277439	0.528954750821277	0.888925900263286	0.136984276847026	0.827550341244214	0.763739906096388	0.126678451156125	1	0.900364402436941	0.824191539951184	0.0680927062365177	0.535763878735576	0.550243821773671	0.102661883483649	0.383409204281709	0.962967063969615	0.13114225566172	0.210059086035141	0.430319046631813	0.97126853272595	0.963560087775914	0.852281362704925	0.912184958259454	0.113300658954741	0.0969237965904948	0.861053603333571	0.925872521522288	0.147204637988881	0.498396560471039	0.598166184714689	0.849288788238368	0.465014551086827	0.406602098895717	0.197639996836734	0.471251021007588	0.0282342446895853	0.778320524646715	0.0794490006170901	1
GSM1942001	16.77481	1	0.0470116963652234	0.252236276630335	0.302921831157582	0.912649406363149	0.74967322999065	0.0141960482301004	1	1	1	0.94817521138653	0.936494495311282	0.0552987584570156	0.896240816665023	0.748224649198567	0.0470303907228872	0.433912651984989	1	0.994999919752738	0.537272791744574	0.525564945895519	0.184640516390867	0.048066821530848	0.00952179089636408	1	0.0780912039576667	0.00217688155713259	0.852871371549576	1	0.984320884850148	1	0.945242670824117	0.271532736598612	0.0652185777438198	0.990196726185561	0.635236570901174	0.0491270240158478	0.822448317517292	0.507668597686442	0.93098589107552	0	0.975148808068349	0.220211654314966	0.355373817125527	0.0471538465466656	0.875989819004525	0.585119551001963	1
GSM1942003	1.952088	1	0.150303489879338	0.559934032187743	0.211905734805399	0.821423770427355	0.594415580628039	0.108810501152347	0.929337711053165	1	0.952000154216139	0.784272064699538	0.938906367041199	0.446236384135316	0.750783564777183	0.649677860320235	0.225243852495504	0.683561341734618	0.838949257862257	0.757243479055047	0.24287155748538	0.873879062354141	0.319360037140701	0.149950503503938	0.130353614541449	0.929478355855116	0.235138558099135	0.176137377341659	0.732906530089629	0.855424343178672	0.959036933021518	0.454441774301612	0.964635209467505	0.380016844039508	0.0182324572139271	0.936886093760145	0.615170404781536	0.117962036336247	0.865332589074934	0.41883670491595	0.661227797909671	0.0399242460082791	0.849307451695533	0.259201028732522	0.275633007490529	0.0101443615150906	0.660367052291046	0.509976051450668	1
GSM1942006	13.35890411	0	0.399692592548633	0.8347280924204	0.0408865141481035	0.778258625745284	0.551918751015445	0.411421911421911	0.874050924954906	1	0.913123551717812	0.728509522471671	0.883621900914085	0.172206036578042	0.780667171888844	0.636232370492545	0.281419512387255	0.969359153725873	1	0.931861042183623	0.331994621438175	0.670997914106049	0.086702016146859	0.232779961320107	0.338164476944098	0.922088275052252	0.202405676195631	0.0691866416008498	0.751710111046171	1	0.919466928907913	0.980591708016206	0.96213363860339	0.336987961225767	0.192968549564294	0.787207099688452	1	0.15311230430303	0.712627683697297	0.172925005773228	0.905646525056713	0.0278041132466106	0.941062783506559	0.111277980584083	0.628305707881892	0.103437677180627	0.722792602998992	0	0.962513813721192
GSM1942011	7.460643	1	0.193447186157537	0.188827251904609	0.0913414164029997	0.902756686071038	0.745872349261209	0.0139993606217035	0.948239747099617	1	0.946830210101014	0.856555613714405	0.92599685600401	0.0529909176801335	0.937713896048293	1	0.151610521292019	0.844767475378106	0.977317984368086	1	0.976770294553977	0.90716743901282	0.318388609089943	0.106118548472193	0.15944385767853	0.950202999420002	0.188096820500212	0.0595996626257562	0.843203807740324	1	0.977376981691874	1	1	0.328609957618049	0.411669050589894	0.962525942696962	0.696462879253054	0.000240406310625689	0.932263374485596	0.154366244940343	1	0.000662535021862667	0.928454663113131	0.240797314875739	0.753258311942306	0.200859659175251	0.82280070179472	0.552136354810366	0.928919562989478
GSM1942021	24.51472	0	0.0678752683168919	0.388734738862771	0.162821544702359	0.967140656237555	0.720989228535939	0.0210772531627626	1	1	0.998782004240052	0.739474949670115	0.963627595113551	0.0797432148535089	0.921643560703381	0.844012726200539	0.119776105466142	0.355074754957316	0.652336269562987	1	0.801020083325706	0.358770503486357	0.127797332875458	0.0605268161959804	0.134484086691643	1	0.136640280590968	0.0547845396677878	0.904046612379019	0.940298687683057	0.99573011696276	0.958363494529481	0.992222923034727	0.511007281803742	0	0.972827452039733	0.851489923435713	0.0557188770415805	0.962878787878788	0.534946701238836	0.960618577084629	0.00145255381679186	0.954714232844183	0.413074373582683	0.76249328870988	0.0135063309949505	0.881134511388825	0.0315844468983638	1
GSM1942034	5.555099	1	0.689246654810546	0.498545399463825	0.112789798579119	0.727568931265354	0.75267071647371	0.193013194829589	1	1	1	0.972984249071206	0.976536406254411	0.115791519406808	0.920760068145792	0.896477207607326	0.188695163104612	0.897312855759484	1	1	0.755270253743663	0.644284756641743	0.210957335737845	0.138679636063661	0.302369030032442	0.994702694998933	0.11359024984366	0.00351004172036172	0.935019319114506	1	1	1	1	0.370019224498769	0.276615978129889	0.996146171848614	0.880144710034961	0.0766684328115476	0.856566047742519	0.278915867271045	0.970201790255317	0.0287949479240303	0.932119711202026	0.179394580772316	0.745826113765863	0.0961750112383621	0.894067392134403	0.522072334711473	1
[truncated: 39 more columns]
