# Supplementary material for: Development and validation of a novel 15‐CpG‐based signature for predicting prognosis in triple‐negative breast cancer
Source: J Cell Mol Med. 2020 Jul 10;24(16):9378–87. doi: 10.1111/jcmm.15588 (PMC7417707; doi:10.1111/jcmm.15588)
Supplement: Supplementary file 14 — App S8 [file JCMM-24-9378-s014.csv]

	gene_name	gene_id	gene_type	baseMean	log2FoldChange	lfcSE	stat	pvalue	padj
1	ANGPTL7	ENSG00000171819.4	protein_coding	64.5159900378785	1.72077799627236	0.466109398885906	3.69178995400085	0.00022268133815618	0.0284726706876043
2	ACTL8	ENSG00000117148.7	protein_coding	115.913848377393	-1.73725885895103	0.492963299778878	-3.52411398522017	0.000424901421501754	0.0415037190860991
3	LIN28A	ENSG00000131914.9	protein_coding	9.65888351579435	-2.1503703824383	0.523327862347889	-4.10903094819136	3.9732283347744e-05	0.00974559332217665
4	GJB3	ENSG00000188910.7	protein_coding	190.932436890765	-1.32372168982891	0.364758199938962	-3.6290388812381	0.000284478395975648	0.0328607100661409
5	PGLYRP4	ENSG00000163218.13	protein_coding	23.1290330893838	-2.83063581699796	0.459425821085588	-6.16124668463211	7.21744547685044e-10	2.17264792795408e-06
6	S100A2	ENSG00000196754.9	protein_coding	610.26322043102	-1.2687846972089	0.31840559944702	-3.98480648397019	6.75351401968288e-05	0.0135139839063011
7	S100A1	ENSG00000160678.10	protein_coding	3643.43758435439	-1.20633054699262	0.323627767839722	-3.72752485067986	0.000193369499350561	0.026028635089411
8	ATP1A2	ENSG00000018625.13	protein_coding	289.362043493744	1.36812013624956	0.326243159347017	4.19355961053062	2.74610870000423e-05	0.00780924912050388
9	MROH9	ENSG00000117501.13	protein_coding	5.04771081111691	-1.50335083973442	0.36966592606985	-4.06678228560982	4.76667367020472e-05	0.0107373377715299
10	FMO6P	ENSG00000117507.4	protein_coding	13.3213023035062	-1.45138425638228	0.421847768714486	-3.44054031814639	0.000580553934235033	0.0490405163885833
11	LEMD1	ENSG00000186007.8	protein_coding	58.2998774542436	-1.59815439085491	0.454358310986605	-3.51738782412638	0.000435816514445672	0.0421964685463144
12	SLC26A9	ENSG00000174502.17	protein_coding	33.165771909027	-2.18349978138609	0.379816181731925	-5.74883295237592	8.98615449942076e-09	1.65310296632955e-05
13	C1orf186	ENSG00000263961.5	protein_coding	161.24388354806	-1.11848196032866	0.308381571514042	-3.62694163220364	0.00028679809165931	0.0328607100661409
14	G0S2	ENSG00000123689.5	protein_coding	790.137662561269	1.04447203744543	0.289266150410005	3.61076481283758	0.000305295410697941	0.0341528612650031
15	GNG4	ENSG00000168243.9	protein_coding	326.779913265403	-1.34300907013926	0.333320043364135	-4.02918785376518	5.59698800891963e-05	0.0120346145415166
16	DRC1	ENSG00000157856.9	protein_coding	31.8914632485912	-1.65380379480654	0.332138302514149	-4.97926250085561	6.38270241540227e-07	0.000437215503106006
17	TRIM54	ENSG00000138100.12	protein_coding	16.7145924486726	1.3524061801424	0.355518973015685	3.80403377257375	0.000142358758656228	0.0221311059877167
18	CD207	ENSG00000116031.8	protein_coding	262.972246951634	-1.59645431053647	0.32876243911879	-4.8559510472534	1.19810299940886e-06	0.000734681196656028
19	NAT8	ENSG00000144035.3	protein_coding	18.5300703539941	1.08997410246982	0.29882530627803	3.64752944135092	0.000264773980155226	0.0312009281312456
20	FAM178B	ENSG00000168754.12	protein_coding	128.02899095533	1.43045993510772	0.282294599391057	5.0672593035552	4.03584338594844e-07	0.000303724731906615
21	CFAP221	ENSG00000163075.11	protein_coding	81.8661992249736	-1.37672036114143	0.296459045103815	-4.64388044108865	3.41925478112777e-06	0.0017154815692043
22	CYP27C1	ENSG00000186684.11	protein_coding	71.4210214561435	-1.34901527323644	0.308037027207334	-4.37939323550361	1.19010209768773e-05	0.00438853744773058
23	LRP1B	ENSG00000168702.15	protein_coding	198.586706968589	-1.58666351998011	0.376191148921394	-4.2177056119724	2.46800740568618e-05	0.007296707966472
24	GALNT5	ENSG00000136542.7	protein_coding	1630.324722007	-1.25453124114919	0.284414517929109	-4.41092546992234	1.02929744517593e-05	0.00405751503596553
25	GRB14	ENSG00000115290.8	protein_coding	799.251084571383	1.53817128857011	0.377122249732859	4.07870734134542	4.52868025129005e-05	0.0105604358564062
26	GAD1	ENSG00000128683.12	protein_coding	69.1986145795286	-1.24406549660244	0.312484310241635	-3.98120947461471	6.85654900664479e-05	0.0135139839063011
27	DLX1	ENSG00000144355.13	protein_coding	92.2203099074227	1.3463050889816	0.372690650967414	3.61239297386968	0.00030338433670902	0.034109165230341
28	DLX2	ENSG00000115844.9	protein_coding	147.005093778848	1.43790021244736	0.396289879099289	3.6284050849734	0.000285177556293008	0.0328607100661409
29	PPP1R1C	ENSG00000150722.9	protein_coding	23.9005339146449	-1.2605415521397	0.362232327538971	-3.47992560659591	0.000501553031137543	0.0453425423387734
30	SDPR	ENSG00000168497.4	protein_coding	853.119294948508	1.03862356648575	0.291552301203046	3.56239193516917	0.000367491196372379	0.0377911055449646
31	OXTR	ENSG00000180914.9	protein_coding	2315.33650992202	1.65329246948195	0.358809497780089	4.60771657303017	4.07115076391801e-06	0.00198247081243555
32	STAC	ENSG00000144681.9	protein_coding	212.931295857804	-1.4931138103984	0.29449691642048	-5.07004904685162	3.97713196254875e-07	0.000303724731906615
33	SPINK8	ENSG00000229453.2	protein_coding	227.537634215702	1.46336429386696	0.406378605036448	3.60098754149645	0.000317010769172416	0.0345361940723567
34	CAMKV	ENSG00000164076.15	protein_coding	10.2238527911742	-1.56543621641636	0.431584315502017	-3.62718514132159	0.000286527848015172	0.0328607100661409
35	SLC38A3	ENSG00000188338.13	protein_coding	345.859757516674	-1.39933262030465	0.316991852273627	-4.41441194866029	1.01284929255676e-05	0.00404078055716049
36	LMOD3	ENSG00000163380.14	protein_coding	17.7093791915372	-1.02231016936495	0.231361394635563	-4.41867222911271	9.93091240884585e-06	0.00401027198285503
37	EPHA6	ENSG00000080224.16	protein_coding	24.2035147845487	1.15980062223956	0.301523737200252	3.84646539940335	0.000119834044440937	0.0194797460848697
38	UPK1B	ENSG00000114638.6	protein_coding	12.2929385023576	-1.8353378201491	0.513446469549373	-3.57454560308864	0.000350836662638097	0.0369096002396895
39	GPR156	ENSG00000175697.9	protein_coding	98.6819860323241	-1.16400358723476	0.292740900824432	-3.97622465448672	7.00179837498645e-05	0.0136382676229957
40	TRH	ENSG00000170893.3	protein_coding	218.534305486499	-1.87319103899138	0.456208017135789	-4.10600201800889	4.02565963954131e-05	0.0098015932091273
41	ZIC1	ENSG00000152977.8	protein_coding	190.605767991902	-1.54134622088081	0.445562835701236	-3.45932402206527	0.0005415330154058	0.0477220553517961
42	CPB1	ENSG00000153002.10	protein_coding	17234.7193366328	2.7505895874811	0.54526373020513	5.04451228847794	4.54679613135128e-07	0.000334573467327633
43	RARRES1	ENSG00000118849.8	protein_coding	2459.27262447802	-1.06887248577956	0.292639289959219	-3.6525255577558	0.000259673741874447	0.0307092021953162
44	TPRG1	ENSG00000188001.8	protein_coding	3350.61128542631	-1.14537680527165	0.325931147866277	-3.5141679853856	0.000441133747012825	0.0422175195515482
45	ADRA2C	ENSG00000184160.7	protein_coding	222.151660524398	1.06253621067786	0.283526634137013	3.74757106651362	0.000178555256170964	0.0254155331990486
46	CHRNA9	ENSG00000174343.5	protein_coding	23.1054647398301	-1.31797929246571	0.357194665333344	-3.68980676471117	0.000224424457145675	0.0284726706876043
47	UGT2B4	ENSG00000156096.11	protein_coding	45.7313658932642	-1.92565129800014	0.514276821548495	-3.74438671414741	0.000180834946102531	0.0254155331990486
48	CSN2	ENSG00000135222.6	protein_coding	22.2064354979321	5.88698291820645	1.0362470747806	5.68106107267217	1.33861663587034e-08	2.01480057561703e-05
49	PRR27	ENSG00000187533.12	protein_coding	7.21864407546275	-4.02437285361148	0.836592107729541	-4.81043607324169	1.50601365579149e-06	0.000874888248846031
50	FDCSP	ENSG00000181617.5	protein_coding	1379.33146365256	-1.8679600102252	0.535948880089121	-3.48533242557497	0.000491525985752364	0.0448371899895814
51	AMTN	ENSG00000187689.8	protein_coding	13.7473379476699	-2.49854885501963	0.488275448567697	-5.11708885291868	3.10287472159475e-07	0.000268697439688698
52	C4orf51	ENSG00000237136.5	protein_coding	3.67703350857283	-1.17665696018121	0.334732135254589	-3.51521959278356	0.000439390502424499	0.0422175195515482
53	NPY2R	ENSG00000185149.5	protein_coding	82.2314470614017	2.80108794361457	0.662639520338208	4.22716704579424	2.36651981365179e-05	0.00722287424707983
54	SCRG1	ENSG00000164106.6	protein_coding	107.249456855953	-1.23191247907736	0.347379030643513	-3.54630639850444	0.000390671683807108	0.0395605855226445
55	ZFP42	ENSG00000179059.8	protein_coding	10.1841963107939	-2.03498154858787	0.542301939353573	-3.75248805308271	0.000175088178420085	0.0252073689218447
56	ADAMTS16	ENSG00000145536.14	protein_coding	739.944276250064	-1.01857092274414	0.282362625186797	-3.60731496270198	0.00030938202253453	0.0344042549183454
57	CDH18	ENSG00000145526.10	protein_coding	9.59625424679552	-1.95090188699289	0.477241812791182	-4.0878687380364	4.35354352541358e-05	0.0103711429321597
58	C9	ENSG00000113600.9	protein_coding	1.5995368408596	-1.29884478830271	0.375932191465269	-3.45499751761138	0.000550297889068917	0.0478452169783548
59	IL31RA	ENSG00000164509.12	protein_coding	8.3352837321724	-1.0080704736235	0.255458668202583	-3.94611966278662	7.94279293247833e-05	0.0148593052188223
60	CARTPT	ENSG00000164326.4	protein_coding	1055.38829256112	-6.51944945480702	0.931644264624785	-6.99778842886206	2.60034359103998e-12	1.53562458438754e-08
61	PCSK1	ENSG00000175426.9	protein_coding	777.552777496702	-4.0095894103082	0.416632593922512	-9.62380156712829	6.34421233440184e-22	2.10075903029048e-17
62	LIX1	ENSG00000145721.10	protein_coding	9.01465592978589	1.47624005038138	0.338982450116846	4.35491586621232	1.33118035673045e-05	0.00473699428527413
63	SLCO6A1	ENSG00000205359.8	protein_coding	1.66187101882779	-3.40051902431563	0.892690612543532	-3.80929179329732	0.000139365408053262	0.0218711220704628
64	HMP19	ENSG00000170091.9	protein_coding	60.071087110521	2.24170619350449	0.402520610900816	5.5691711996752	2.55953901976992e-08	3.07987761816361e-05
65	TUBB2B	ENSG00000137285.9	protein_coding	377.550203388163	1.06067093629264	0.307168248753822	3.45306176857723	0.000554262071330154	0.0478983042223968
66	OFCC1	ENSG00000181355.19	protein_coding	7.80118628734267	-2.58775288978366	0.579328585157107	-4.46681374971666	7.93931923475179e-06	0.00346046461636384
67	DCDC2	ENSG00000146038.10	protein_coding	662.345732076775	1.29134548328294	0.310272979620328	4.1619656499355	3.1551982129409e-05	0.00815290480482824
68	HIST1H3I	ENSG00000275379.1	protein_coding	1.86964783737723	-1.85731418504462	0.531448918992517	-3.49481223626455	0.000474395362418636	0.0440993332070005
69	MOG	ENSG00000204655.10	protein_coding	5.3607349073771	-1.42179899991283	0.406900089817223	-3.49422139609625	0.000475446560411294	0.0440993332070005
70	SFTA2	ENSG00000196260.3	protein_coding	6.62411299386033	-1.69515381027555	0.389448949510429	-4.35269837653049	1.34472099421909e-05	0.00473699428527413
71	MUC21	ENSG00000204544.5	protein_coding	7.57438164401753	-1.90473627570826	0.536929023984651	-3.54746379991318	0.000388959199809715	0.0395079938138009
72	PRDM13	ENSG00000112238.11	protein_coding	2.91939075273921	-2.91801810839455	0.821712816466522	-3.55114104334216	0.000383564807117039	0.0392005600557608
73	ROS1	ENSG00000047936.9	protein_coding	54.532617324829	-3.95180238322496	0.440678162264551	-8.9675475701303	3.03189561193417e-19	5.0197579698988e-15
74	CLVS2	ENSG00000146352.11	protein_coding	12.4636113175537	1.9242993523531	0.491062255863701	3.9186464228829	8.90476283187129e-05	0.016201286354492
75	PPP1R14C	ENSG00000198729.4	protein_coding	594.117357519887	-1.57874400051281	0.379352415486202	-4.16168168717046	3.15912504843871e-05	0.00815290480482824
76	HOXA9	ENSG00000078399.14	protein_coding	247.663850088	-1.01113027797031	0.29328189746383	-3.44763958060183	0.000565508119751761	0.0483867451404136
77	CALCR	ENSG00000004948.12	protein_coding	35.027311885609	1.10580637060736	0.283751268728623	3.89709753743848	9.73524180069055e-05	0.0172691516836868
78	PDK4	ENSG00000004799.7	protein_coding	3927.51957042279	1.00852833808199	0.274945764501058	3.6680991973532	0.000244360382997749	0.0297509142961365
79	ACTL6B	ENSG00000077080.8	protein_coding	5.11947561514411	-1.81048370401836	0.45907336015568	-3.94377862266805	8.02077047697054e-05	0.0149208861125801
80	CDCA2	ENSG00000184661.12	protein_coding	618.119202292319	-1.04740557138985	0.239867886044027	-4.36659358059127	1.2619923267224e-05	0.00454221216464768
81	DUSP26	ENSG00000133878.7	protein_coding	17.1028296454418	1.16433659145566	0.299926417050838	3.88207415306901	0.000103569282719423	0.0176777817458158
82	NKX6-3	ENSG00000165066.12	protein_coding	2.06315354394661	1.79612548588976	0.483556184690774	3.71440908575775	0.000203679077112144	0.0269777011216577
83	ANK1	ENSG00000029534.18	protein_coding	117.591042254976	1.00559025736324	0.258201956887627	3.89458805612726	9.83657543336005e-05	0.0173254533151517
84	OPRK1	ENSG00000082556.9	protein_coding	22.0204037920178	-2.77172124583999	0.464844670418714	-5.96268263836031	2.48130060492232e-09	5.4775537953862e-06
85	NKAIN3	ENSG00000185942.10	protein_coding	6.08975944651202	-1.23302272456029	0.336072415513793	-3.66891975550932	0.000243577511808335	0.0297509142961365
86	TRIM55	ENSG00000147573.15	protein_coding	42.3225115569818	2.57414892474733	0.382466220864151	6.7303954815441	1.69202554868051e-11	7.00350524918223e-08
87	SLCO5A1	ENSG00000137571.9	protein_coding	109.96831689267	-1.02668721742389	0.294166820002516	-3.490153027507	0.000482744032267896	0.0444487484321123
88	EYA1	ENSG00000104313.16	protein_coding	119.253191006359	-1.83188862887466	0.344440496907776	-5.31844729443978	1.04656526618461e-07	0.00010829661143491
89	ERICH5	ENSG00000177459.9	protein_coding	48.3537160441207	1.77139263233786	0.391132433687699	4.52888198413184	5.92966050389258e-06	0.00276547673613232
90	SLC30A8	ENSG00000164756.11	protein_coding	1349.40623610749	-2.83189811426797	0.516185104981709	-5.48620656996355	4.10656658314262e-08	4.68899100922764e-05
91	FAM135B	ENSG00000147724.10	protein_coding	102.056524057956	1.33859093529695	0.335577415049987	3.98891842914266	6.63752393892969e-05	0.0135139839063011
92	LY6D	ENSG00000167656.4	protein_coding	259.288074286105	-2.5395118618367	0.507337267500093	-5.00556932146963	5.56971634823224e-07	0.000392404292423435
93	SLC1A1	ENSG00000106688.10	protein_coding	3568.47643884431	-1.30986638728623	0.346383358513671	-3.78155114872395	0.000155854190220121	0.0234581809125403
94	INSL4	ENSG00000120211.4	protein_coding	1.70515276055785	-2.62263244068533	0.680835321879858	-3.85208046116639	0.000117118524017718	0.0192942571432771
95	TYRP1	ENSG00000107165.11	protein_coding	121.808839027249	-2.31137950370561	0.429858436822408	-5.37707139306547	7.57071595561788e-08	8.08674572381855e-05
96	GABBR2	ENSG00000136928.4	protein_coding	115.103364901387	-2.41851350567568	0.475445906706966	-5.08683211183116	3.64093869056511e-07	0.000300728285770018
97	NR5A1	ENSG00000136931.8	protein_coding	7.95315260519247	2.89730721546334	0.479607346898509	6.04099840046121	1.53163497746682e-09	4.22641908407157e-06
98	ADARB2	ENSG00000185736.14	protein_coding	71.5222179209056	1.49714670373979	0.315828334299048	4.74038121710192	2.13316481054243e-06	0.00113928203824986
99	UCN3	ENSG00000178473.6	protein_coding	6.89171249365649	4.11307136107527	0.799492502317362	5.14460279383905	2.68087428193081e-07	0.000246588305826597
100	OLAH	ENSG00000152463.13	protein_coding	20.780063175576	-2.11263088308341	0.419834498448884	-5.03205641958609	4.85246403116777e-07	0.000349303568400127
101	COMMD3-BMI1	ENSG00000269897.4	protein_coding	5.38771697451323	-1.24857326393054	0.362462612399436	-3.44469531813284	0.000571703421120157	0.0487907612978138
102	SPAG6	ENSG00000077327.14	protein_coding	538.257845806562	-2.10314559745837	0.498625747693406	-4.21788406873756	2.46605545630117e-05	0.007296707966472
103	C10orf67	ENSG00000179133.10	protein_coding	7.88925922211165	-1.41066026656672	0.400668892729019	-3.52076313426403	0.000430306813048392	0.0419080867660923
104	MYO3A	ENSG00000095777.13	protein_coding	54.5340032556304	-1.21381450603317	0.320280221188346	-3.78985159161411	0.000150737316563337	0.023108170200749
105	MAT1A	ENSG00000151224.11	protein_coding	208.739878932125	1.68652604409684	0.377574948438345	4.46673183979057	7.94235831376353e-06	0.00346046461636384
106	SLIT1	ENSG00000187122.15	protein_coding	110.13635767885	1.11111942857438	0.317240225086212	3.50245442006109	0.000460992650126521	0.0432432000669674
107	TLX1NB	ENSG00000236311.5	protein_coding	5.21282117180676	-1.98460610418648	0.514761113135639	-3.85539244038339	0.000115544124560621	0.0192261939526424
108	TLX1	ENSG00000107807.11	protein_coding	61.3748307617442	-2.07211496899192	0.510326116443063	-4.06037414552564	4.89941412684308e-05	0.010861834043513
109	KCNIP2	ENSG00000120049.17	protein_coding	287.925861666283	1.01919983609501	0.277075269959782	3.6784222433238	0.000234681213467347	0.0290930828533325
110	INA	ENSG00000148798.8	protein_coding	13.7360170528616	-1.44769271349919	0.356629146679443	-4.05937856447963	4.92034882531618e-05	0.010861834043513
111	TCERG1L	ENSG00000176769.9	protein_coding	12.9414578412038	1.25634812286305	0.352617935480349	3.56291610961765	0.000366757909667487	0.0377911055449646
112	IFITM5	ENSG00000206013.2	protein_coding	6.2383867635856	-2.01873523852536	0.493147379803086	-4.0935738913009	4.24774623999907e-05	0.0101924363221079
113	SAA1	ENSG00000173432.9	protein_coding	2806.60782500414	1.21495955401132	0.349333036124191	3.47794061360801	0.000505281856763427	0.0453425423387734
114	SCGB2A1	ENSG00000124939.5	protein_coding	1102.75032117251	-1.70808603224604	0.409391998910417	-4.17225064679343	3.01605589255019e-05	0.0081241186163084
115	SLC22A12	ENSG00000197891.10	protein_coding	1.68919317775946	2.19385375182217	0.59957237077084	3.65903076721438	0.000253170947081934	0.030374092647551
116	TBX10	ENSG00000167800.9	protein_coding	6.69502456594172	-1.89779916484103	0.508780609987686	-3.73009334000948	0.000191408847969648	0.0258698823788528
117	KRTAP5-7	ENSG00000244411.3	protein_coding	4.04469744007517	-1.15523937550098	0.29349303729275	-3.93617302187877	8.27912927227736e-05	0.0153154641113363
118	TSKU	ENSG00000182704.7	protein_coding	7194.12178478639	1.03456887049669	0.217267948902911	4.7617187703972	1.91951057928578e-06	0.00104443937945264
119	HEPHL1	ENSG00000181333.11	protein_coding	40.6059527573529	-1.33825851911746	0.279429660078804	-4.78925007008939	1.67405756394119e-06	0.000947356540085065
120	MMP10	ENSG00000166670.8	protein_coding	354.24807215154	-1.27812692913451	0.357987770203473	-3.57030891979367	0.000356560475545209	0.0373210885376645
121	MMP1	ENSG00000196611.4	protein_coding	2087.48975806928	-1.61278547402289	0.375359763785231	-4.29663919691105	1.73407095102568e-05	0.00591961767023848
122	DRD2	ENSG00000149295.12	protein_coding	76.3111453675205	1.34802925481328	0.335336360414839	4.01993166844672	5.82150238450743e-05	0.0122781788826876
123	A2ML1	ENSG00000166535.18	protein_coding	764.42654573527	-2.5929378587668	0.434720227361325	-5.96461286033428	2.4521473193295e-09	5.4775537953862e-06
124	GSG1	ENSG00000111305.17	protein_coding	16.0654282906058	1.16798918874947	0.312821698012968	3.73372178518464	0.000188670901379046	0.0256386259998469
125	ARNTL2	ENSG00000029153.13	protein_coding	826.429343385196	-1.17954747811796	0.217641150543688	-5.4196895907384	5.97026058798049e-08	6.58977462832659e-05
126	KRT6B	ENSG00000185479.5	protein_coding	2358.03601223338	-1.61786366045112	0.425664490415688	-3.80079545482212	0.000144232327982489	0.0223175938153465
127	KRT6C	ENSG00000170465.9	protein_coding	44.0345474812356	-2.11418482148608	0.489354758067931	-4.32035202811412	1.55780487728421e-05	0.00542985188436969
128	LIN7A	ENSG00000111052.6	protein_coding	1109.56340336269	1.0891511510743	0.308182664447664	3.53410907464997	0.000409152192270207	0.040739854746817
129	AMDHD1	ENSG00000139344.6	protein_coding	84.5425451337153	1.01736554311947	0.251034252793637	4.05269612332862	5.06307483218412e-05	0.0111028872131201
130	HAL	ENSG00000084110.9	protein_coding	43.5120735791756	1.07416919495385	0.290229290658454	3.70110540020563	0.000214662280592533	0.0277606015047942
131	SLC5A8	ENSG00000256870.2	protein_coding	333.174999956267	2.15328787584416	0.558807873590164	3.85335994285471	0.000116507919953102	0.0192896337670354
132	WSCD2	ENSG00000075035.8	protein_coding	75.7881835482433	1.09726932458081	0.298367886365345	3.67757179885379	0.000235464808525144	0.0290930828533325
133	SVOP	ENSG00000166111.8	protein_coding	6.45570767979685	-2.44733184243604	0.550528885464288	-4.44541949941843	8.77205245128506e-06	0.00363086216024253
134	HSPB8	ENSG00000152137.5	protein_coding	3727.61034922726	1.02134184253997	0.279588244920875	3.65302140234477	0.00025917261988997	0.0307092021953162
135	GJA3	ENSG00000121743.3	protein_coding	20.0283657810351	-1.14806895673788	0.261254517997175	-4.39444632590161	1.11055437747509e-05	0.00422687208061293
136	FGF9	ENSG00000102678.6	protein_coding	38.2127751240048	-1.22452873962234	0.354336795816517	-3.45583285190745	0.000548595395613056	0.0478452169783548
137	SCEL	ENSG00000136155.15	protein_coding	46.5249543910206	-1.80332671490652	0.486661944577566	-3.70550180674564	0.000210972625850143	0.0275036872432117
138	POU4F1	ENSG00000152192.7	protein_coding	16.233768279881	-2.90233854010194	0.590815190432518	-4.91243046404617	8.99542901065738e-07	0.000584050276137054
139	SSTR1	ENSG00000139874.5	protein_coding	32.763145107182	1.09837052995433	0.2632605011569	4.17218126201058	3.01697472951962e-05	0.0081241186163084
140	TCL1A	ENSG00000100721.9	protein_coding	56.9813524441956	1.60356219530021	0.384766345261541	4.16762592427413	3.07788488808514e-05	0.00815290480482824
141	TGM5	ENSG00000104055.13	protein_coding	141.255267631228	-1.32716396353676	0.385995814185345	-3.43828589524417	0.000585409273512815	0.0492683087749081
142	SLC28A2	ENSG00000137860.10	protein_coding	11.1872222087118	1.00362012731055	0.280467254912194	3.57838610295079	0.00034572246918485	0.0369096002396895
143	MMP25	ENSG00000008516.15	protein_coding	378.332352032585	1.30089335435185	0.2532563301896	5.13666668619078	2.79654311153226e-07	0.000250275492032886
144	TRIM72	ENSG00000177238.12	protein_coding	66.102500617316	-1.88409099989456	0.33149116027256	-5.68368398827111	1.31823761269625e-08	2.01480057561703e-05
145	PYDC1	ENSG00000169900.6	protein_coding	358.015352095399	-2.25239803915988	0.473069329824176	-4.76124300849734	1.92404198189868e-06	0.00104443937945264
146	TUSC5	ENSG00000184811.3	protein_coding	788.655368513586	1.74518689867484	0.447866291536233	3.89666945616436	9.75245784087651e-05	0.0172691516836868
147	SLC13A5	ENSG00000141485.14	protein_coding	17.9540106274938	1.08903970276929	0.296118219093035	3.67771934501312	0.000235328684484623	0.0290930828533325
148	SLC47A1	ENSG00000142494.12	protein_coding	244.483985288275	1.01745998608134	0.240747755174985	4.22624911016019	2.37618930889597e-05	0.00722287424707983
149	CORO6	ENSG00000167549.17	protein_coding	349.970807920906	-1.41501419544459	0.293288804632335	-4.82464442247787	1.40253258011685e-06	0.000829322523668023
150	KRT9	ENSG00000171403.8	protein_coding	14.3664650683795	-1.72049689352415	0.409229109405006	-4.20423878454211	2.61962272999889e-05	0.00767642189897818
151	KRT16	ENSG00000186832.7	protein_coding	1780.91666156662	-1.68970072935643	0.394403799394478	-4.28418978709281	1.83406308129097e-05	0.00607313308107878
152	HAP1	ENSG00000173805.14	protein_coding	83.1028531166359	1.20088695312528	0.273659038172285	4.38825978906368	1.14261241348212e-05	0.00429946873268562
153	IGF2BP1	ENSG00000159217.8	protein_coding	26.9637317288639	-1.09226711479725	0.311374805049603	-3.50788534294945	0.000451683675690679	0.0427331472947013
154	PPM1E	ENSG00000175175.5	protein_coding	203.455929555283	1.12646724548622	0.30683036714844	3.67130299375243	0.00024131705189161	0.0297053217073862
155	CA4	ENSG00000167434.8	protein_coding	60.960383367528	1.77978092634454	0.453484257929836	3.92468072534484	8.68448412363722e-05	0.0158878078887292
156	TTR	ENSG00000118271.8	protein_coding	10.3440186759979	2.52732233072375	0.517896530012259	4.87997540872484	1.06099069256863e-06	0.000662878958547641
157	ASXL3	ENSG00000141431.8	protein_coding	63.6578076845209	1.12036839284707	0.294319719878755	3.80663719477785	0.000140869161864733	0.0220028328152212
158	SERPINB7	ENSG00000166396.11	protein_coding	54.4264650301913	-1.94388122297362	0.344147209025562	-5.64840037052062	1.6194766174338e-08	2.26014227911899e-05
159	FBN3	ENSG00000142449.11	protein_coding	113.00703819626	-1.26050318886594	0.352472566656423	-3.57617388729895	0.000348659781018582	0.0369096002396895
160	C19orf80	ENSG00000130173.12	protein_coding	12.3407850864525	1.03071665834416	0.292450574446608	3.52441317749005	0.000424421878541912	0.0415037190860991
161	CNN1	ENSG00000130176.6	protein_coding	2183.50530968994	1.02798945311327	0.291214331045619	3.53000983647412	0.000415544217194728	0.0409521299522888
162	SLC1A6	ENSG00000105143.11	protein_coding	22.8763696883593	-1.91674354685695	0.462200790785072	-4.14699322258029	3.36870030273202e-05	0.00845058887305798
163	CASP14	ENSG00000105141.5	protein_coding	676.693629147657	-2.38671618952273	0.528645084194603	-4.51477987950823	6.33825650790873e-06	0.00287505051707372
164	NCAN	ENSG00000130287.12	protein_coding	40.07142260509	2.29787841886253	0.490787875967152	4.68201952693781	2.8406241409845e-06	0.00149304106635587
165	KIRREL2	ENSG00000126259.18	protein_coding	16.784049472598	-1.50298708873041	0.331349248071283	-4.53596046310349	5.73419225030671e-06	0.00274742353308532
166	PAPL	ENSG00000183760.9	protein_coding	15.9055915581465	-1.28488376537448	0.374030388847704	-3.43523896369193	0.000592031523211707	0.0495048985558314
167	CYP2A6	ENSG00000255974.5	protein_coding	772.725184908664	-3.67606929793152	0.488602363702041	-7.52364206771062	5.32710565908695e-14	4.40991124223366e-10
168	IGSF23	ENSG00000216588.7	protein_coding	8.29501424871292	-1.46556266402779	0.370042647656706	-3.96052366749742	7.47855799758227e-05	0.0142320397111461
169	FOXA3	ENSG00000170608.2	protein_coding	39.222045098874	-2.13087112942192	0.360837477544832	-5.90534870136146	3.51901616897154e-09	7.28282390019717e-06
170	KLK6	ENSG00000167755.12	protein_coding	1092.16877766611	-1.89259268037672	0.45190841073337	-4.18800056698516	2.81422813978421e-05	0.00783088541114911
171	KLK13	ENSG00000167759.11	protein_coding	67.5941023607	-1.47380396070272	0.408958316308611	-3.60379995204829	0.000313598459164932	0.0344989560741807
172	CHGB	ENSG00000089199.8	protein_coding	194.823640482898	-3.69762111254454	0.464667149139965	-7.95756945458341	1.75451638609798e-15	1.93657670309541e-11
173	CST4	ENSG00000101441.4	protein_coding	124.343378722664	-1.72796998063551	0.433683683309517	-3.98440164372583	6.76503692352393e-05	0.0135139839063011
174	BPIFB2	ENSG00000078898.6	protein_coding	575.588904818169	-1.90779346516295	0.433741326510278	-4.3984590551063	1.09022189175077e-05	0.00419773459320269
175	BPIFB1	ENSG00000125999.9	protein_coding	1850.65207563402	-1.50148971590099	0.397354850037777	-3.77871244243839	0.000157641333849512	0.023619807636918
176	BPI	ENSG00000101425.11	protein_coding	35.3166958085001	-1.17027400879134	0.301966404179272	-3.8755106283167	0.000106401335181239	0.0180680380095198
177	EMILIN3	ENSG00000183798.4	protein_coding	95.9951280692213	1.42510808753084	0.379279097077509	3.75741267713367	0.000171679246650698	0.0250432374200201
178	PI3	ENSG00000124102.4	protein_coding	287.825213843208	-1.77557139865604	0.487158096965855	-3.64475395095505	0.000267647738466115	0.0313847006659902
179	GATA5	ENSG00000130700.6	protein_coding	66.8751621517851	2.20295350699985	0.541578270686845	4.0676549009361	4.7488640173025e-05	0.0107373377715299
180	BIRC7	ENSG00000101197.11	protein_coding	19.3706914415973	1.00893890148137	0.281267487518989	3.58711527727944	0.000334356530618965	0.0360636736103772
181	KCNQ2	ENSG00000075043.16	protein_coding	12.1218533121168	-1.49223599396867	0.422280438800866	-3.53375590450298	0.000409699261036151	0.040739854746817
182	CHODL	ENSG00000154645.12	protein_coding	141.402235799666	-1.26360116204284	0.33779403378709	-3.74074446453747	0.000183475989422411	0.0255927738367446
183	NEFH	ENSG00000100285.9	protein_coding	633.731297675673	-1.77887972454655	0.311886521356217	-5.70361205996083	1.17294864230893e-08	2.01480057561703e-05
184	SEC14L6	ENSG00000214491.7	protein_coding	44.5924028855714	1.04202243553321	0.285940293572548	3.64419586520719	0.000268229103025254	0.0313847006659902
185	ELFN2	ENSG00000166897.13	protein_coding	64.885966728731	1.73433616343355	0.348495580906576	4.9766374624374	6.46983349506064e-07	0.000437215503106006
186	KIAA1644	ENSG00000138944.7	protein_coding	329.283332206906	-1.06982504624839	0.268674918269516	-3.98185678491661	6.83789796789577e-05	0.0135139839063011
187	FIGF	ENSG00000165197.4	protein_coding	112.982062499297	1.72097118740822	0.338827752950265	5.07919192694004	3.79043637653963e-07	0.000300728285770018
188	RPA4	ENSG00000204086.4	protein_coding	3.1993067914387	-1.12577497646437	0.301409862258884	-3.73503032723404	0.00018769256706857	0.0256386259998469
189	TNMD	ENSG00000000005.5	protein_coding	41.8411124943522	1.41203790756571	0.330041860596773	4.27836003897355	1.88275314636022e-05	0.00617263415202238
190	CDR1	ENSG00000184258.6	protein_coding	11.2493542386639	1.21504750831973	0.349205438800507	3.47946329957895	0.000502419179740755	0.0453425423387734
191	MAGEA12	ENSG00000213401.7	protein_coding	15.6316607234306	3.22115993215214	0.823009841704187	3.91387777998153	9.08256206864653e-05	0.0164344741955788
